# Supplementary material for: Effects of root exudates of woody species on the soil anti-erodibility in the rhizosphere in a karst region, China
Source: PeerJ. 2017 Mar 1;5:e3029. doi: 10.7717/peerj.3029 (PMC5335692; doi:10.7717/peerj.3029)
Supplement: Supplemental Information 1 [file peerj-05-3029-s001.xls]

## Sheet: Ilex chinensis
Ilex chinensis
Peak number	Retetion time	Compound name	Fomular	Relative molular weight(D)	relative content,%
1	7.53	4-Octanone	C8H16O	128	0.257
2	7.57	3,8-dimethyl-Decane	C12H26	170	0.464
3	7.63	3,6-dimethyl-Decane	C12H26	170	0.247
4	8.65	Nonanal	C9H180	142	0.643
5	9.96	Cyclohexyldimethoxy methyl-Silane	C9H20O2Si	188	0.971
6	10.24	5,6-dimethyl-Undecane	C13H28	184	0.248
7	10.61	Naphthalene	C10H8	128	0.672
8	10.82	Dodecane	C12H26	170	0.608
9	11.32	3,4-Dimethyl-Benzaldehyde	C9H10O	134	0.373
10	12.27	3-ethyl-3-methyl-Decane	C13H28	184	0.59
11	12.64	Tridecane	C13H28	184	0.967
12	12.97	Safrole	C10H10O2	162	0.566
13	13.13	1-Methyl-Naphthalene(1-methylnaphthalene)	C11H10	142	0.733
14	13.66	4-Butyl-2-methyl-Octane	C13H28	184	0.385
15	14.98	1-1′-Biphenyl	C12H10	154	0.721
16	15.27	Tetradecane	C14H30	198	0.435
17	15.51	1,7-dimethyl-Naphthalene	C12H14	156	0.397
18	15.73	2-methyl-Tridecane	C14H30	198	0.326
19	17.28	4-methylbiphenyl	C13H12	168	1.011
20	17.36	Pentadecane	C15H32	212	0.626
21	17.85	2,4-di-tert-butylphenol	C14H22O	206	1.396
22	18.18	4,6-dimethyl-Dodecane	C14H30	198	0.547
23	18.98	Lauric acid	C12H24O2	200	1.068
24	19.34	Hexadecane	C16H34	226	0.482
25	21.24	Heptadecane	C17H36	240	0.729
26	21.34	Pristane	C19H40	268	0.472
27	21.42	2,6,10-trimethyl-Pentadecane	C18H38	254	0.843
28	22.43	9-Thiafluorene	C12H8S	184	0.747
29	22.62	Myristic acid	C14H28O	228	0.895
30	22.93	Phenanthren	C14H10	178	0.45
31	23.02	Octadecane	C18H38	254	0.482
32	23.19	Phytane	C20H42	282	0.429
33	23.69	Pentadecylic acid	C15H30O2	242	0.897
34	23.84	6,10,14-trimethyl-2-Pentadecanone	C18H36O	268	1.038
35	24.3	Isobutyl phthalate	C16H22O4	278	1.842
36	24.74	Nonadecane	C19H40	268	0.519
37	25.88	Butyl phthalate	C16H22O4	278	6.771
38	25.95	(+)-15-Hexadecanolide	C16H30O2	254	3.024
39	26.18	Palmitic acid	C16H32O2	256	10.985
40	26.38	Eicosane	C20H42	282	0.341
41	27.75	1-Octadecene	C18H36	252	0.606
42	27.94	Heneicosane	C21H44	296	0.718
43	28.85	oleic acid	C18H34O2	282	6.135
44	29.13	Stearic acid	C18H36O2	284	1.488
45	29.44	Docosane	C22H46	310	0.454
46	30.75	1-Eicosanol	C20H42O	298	0.621
47	30.88	Tricosane	C23H48	324	0.955
48	31.88	Oleoamide	C18H35NO	281	0.835
49	32.25	Tetracosane	C24H50	338	0.593
50	33.52	1-Heneicosyl formate	C22H44O2	340	1.376
51	33.59	Pentacosane	C25H52	352	1.257
52	34.27	Octoil	C24H38O4	390	1.292
53	34.86	Hexacosane	C26H54	366	0.923
54	35.31	1,22-Docosanediol	C22H46O2	342	0.531
55	36.11	Heptacosane	C27H56	380	4.698
56	37.29	Octacosane	C28H58	394	1.181
57	37.65	Squalene	C30H50	410	0.723
58	37.76	1-Hexacosanal	C26H52O	380	0.842
59	38.49	Nonacosane	C29H60	408	8.694
60	39.56	Triacontane	C30H62	422	0.707
61	40.66	Hentriacontane	C31H64	436	5.31
62	40.72	Octacosanol	C28H58O	410	1.631
63	42.31	Ergost-5-enol	C28H48O	400	1.386
64	42.96	11-decyl-Docosane	C32H66	450	1.352
65	43.55	Clionasterol	C29H50O	414	2.257
total					91.762

## Sheet: Cladrastis platycarpa
Cladrastis platycarpa
Peak number	Retetion time	Compound name	Fomular	Relative molular weight(D)	relative content,%
1	8.65	Nonanal	C9H180	142	0.391
2	9.96	Cyclohexyldimethoxy methyl-Silane	C9H20O2Si	188	0.441
3	10.62	Naphthalene	C10H8	128	0.465
4	10.82	Dodecane	C12H26	170	0.174
5	10.99	Decanal	C10H20O	156	0.097
6	11.32	3,4-Dimethyl-Benzaldehyde	C9H10O	134	0.241
7	12.23	Caprolactam	C6H11NO	113	0.225
8	12.27	3-ethyl-3-methyl-Decane	C13H28	184	0.422
9	12.63	Tridecane	C13H28	184	0.598
10	12.96	Safrole	C10H10O2	162	0.163
11	13.13	1-Methyl-Naphthalene(1-methylnaphthalene)	C11H10	142	0.162
12	13.66	4-Butyl-2-methyl-Octane	C13H28	184	0.227
13	15.1	1-Tetradecene	C14H28	196	0.141
14	15.26	Tetrdecane	C14H30	198	0.282
15	15.5	1-1′-Biphenyl	C12H10	154	0.143
16	16.56	3,8-dimethyl-Decane	C12H26	170	0.255
17	17.27	4-methylbiphenyl	C13H12	168	0.954
18	17.85	2,4-di-tert-butylphenol	C14H22O	206	3.302
19	18.18	4,6-dimethyl-Dodecane	C14H30	198	0.536
20	19.34	Hexadecane	C16H34	226	0.293
21	21.41	2,6,10-trimethyl-Pentadecane	C18H38	254	1.051
22	21.52	1-Pentadecene	C15H30	210	1.036
23	23.84	6,10,14-trimethyl-2-Pentadecanone	C18H36O	268	1.138
24	24.29	Isobutyl phthalate	C16H22O4	278	0.822
25	25.93	Butyl phthalate	C16H22O4	278	21.342
26	27.74	1-Octadecene	C18H36	252	1.053
27	29.29	Palmitamide	C16H33NO	255	2.108
28	30.74	1-Eicosanol	C20H42O	298	0.99
29	30.87	Tricosane	C23H48	324	0.995
30	31.9	Oleoamide	C18H35NO	281	9.581
31	32.24	Tetracosane	C24H50	338	2.05
32	32.72	2,2′-Methylenebis(4-methyl-6-tert-butylphenol)	C23H32O2	340	6.264
33	33.52	1-Heneicosyl formate	C22H44O2	340	2.794
34	34.26	Octoil	C24H38O4	390	2.555
35	35.3	1,22-Docosanediol	C22H46O2	342	0.801
36	36.1	Heptacosane	C27H56	380	6.294
37	37.28	Octacosane	C28H58	394	1.012
38	37.64	Squalene	C30H50	410	0.533
39	37.75	1-Hexacosanal	C26H52O	380	0.999
40	38.48	Nonacosane	C29H60	408	9.767
41	39.55	Triacontane	C30H62	422	0.343
42	40.66	Hentriacontane	C31H64	436	4.346
43	40.71	Octacosanol	C28H58O	410	1.311
					88.697

## Sheet: Toddalia asiatica
Toddalia asiatica
Peak number	Retetion time	Compound name	Fomular		Relative molular weight(D)	relative content,%
1	9.6	β-Myrcene	C10H16		136	0.239
2	11.27	(E)-β-Ocimene	C10H16		136	0.088
3	12.92	Nonanal	C9H18O		142	0.16
4	14.99	1-Nonanol	C9H20O		144	0.12
5	15.3	Naphthalene	C10H8		128	0.116
6	15.68	Dodecane	C12H26		170	0.445
7	15.88	Decanal	C10H20O		156	0.068
8	18.35	2-Undecanone	C11H22O		170	0.093
9	18.45	1-Methyl-Naphthalene	C11H10		142	0.325
10	18.47	Tridecane	C13H28		184	0.461
11	18.9	2-methyl-Naphthalene	C11H10		142	0.105
12	19.55	δ-Elemene	C15H24		204	0.536
13	19.91	α-Longipinene	C15H24		204	0.158
14	20.37	Cycloisosativene	C15H24		204	0.246
15	20.46	α-Ylangene	C15H24		204	0.205
16	20.58	α-Copaene	C15H24		204	0.153
17	20.68	β-Cadinene	C15H24		204	2.892
18	21.13	Tetradecane	C14H30		198	0.283
19	21.39	Junipene	C15H24		204	0.851
20	21.5	Acoradiene	C15H24		204	1.673
21	21.61	α-Chamigrene	C15H24		204	1.138
22	21.75	Zingiberene	C15H24		204	0.565
23	22.04	Widdrene	C15H24		204	0.68
24	22.75	β-Santalene	C15H24		204	0.807
25	22.94	β-Acoradiene	C15H24		204	0.988
26	23.11	β-Cubebene	C15H24		204	1.216
27	23.26	α-Muurolene	C15H24		204	0.534
28	23.3	AR-Curcumene	C15H22		202	0.724
29	23.64	Pentadecane	C15H32		212	3.666
30	23.75	α-Gurjunene	C15H24		204	0.909
31	23.92	1,2,2-trimethyl-1-(P-tolyl)-Cyclopentane	C15H22		202	0.715
32	24.32	(1s,z)-Calamenene	C15H22		202	1.016
33	26.01	Hexadecane	C16H34		226	1.003
34	26.82	Calarene	C15H24		204	1.033
35	26.92	Spatulenol	C15H24O		220	2.39
36	27.45	τ-Muurolol	C15H26O		222	0.715
37	27.93	Azunol	C15H18		198	1.124
38	28.27	Heptadecane	C17H36		240	0.848
39	28.4	Pristane	C19H40		268	1.114
40	28.62	1,1-Bis(P-tolyl)ethane	C16H18		210	0.479
41	30.42	Octadecane	C18H38		254	0.939
42	30.61	Phytane	C20H42		282	1.289
43	31.38	6,10,14-trimethyl-2-Pentadecanone	C18H36O		268	0.942
44	31.91	Isobutyl phthalate	C16H22O4		278	2.389
45	32.13	1-Octadecanol	C18H38O		270	0.721
46	32.46	Nonadecane	C19H40		268	0.621
47	33.78	Butyl phthalate	C16H22O4		278	1.715
48	33.89	Sandaracopimaradiene	C20H32		272	0.362
49	34.41	Eicosane	C20H42		282	0.603
50	35.66	Dehydroabietane	C20H30		270	0.964
51	36.04	1-Nonadecene	C19H38		266	0.578
52	36.28	Heneicosane	C21H44		296	0.739
53	37.02	Pimpinellin	C13H10O5		246	7.294
54	38.07	Docosane	C22H46		310	0.845
55	38.98	Isopimpinellin	C13H10O5		246	0.487
56	39.8	Tricosane	C23H48		324	2.672
57	40.28	Totarol	C20H30O		286	16.008
58	40.53	Ferruginol	C20H30O		286	3.243
59	41.44	Tetracosane	C24H50		338	0.708
60	41.94	2-2′-Methylenebis(4-methyl-6-tert-butylphenol)	C23H32O2		340	0.896
61	42.78	Hinokiol	C20H30O2		302	0.697
62	42.94	1-Eicosanol	C20H42O		298	1.111
63	43.02	Pentacosane	C25H52		352	0.806
64	43.81	Octoil	C24H38O4		390	0.85
65	44.41	Heptacosane	C27H56		380	1.327
66	45.08	1-Docosanethiol	C22H46S		342	0.304
67	46.02	1-Heneicosyl-formate	C22H44O2		340	1.763
68	46.69	Nonacosane	C29H60		408	2.406
69	47.86	Squalene	C30H50		410	1.038
70	48.63	Triacontane	C30H62		422	2.484
71	48.84	11-decyl-Heneicosane	C31H64		436	2.416
72	50.35	Hentriacontane	C31H64		436	1.905
						92.003

## Sheet: Carpinus pubescens
Carpinus pubescens
Peak number	Retetion time	Compound name	Fomular	Relative molular weight(D)	relative content,%
1	7.33	1,2,3,4,5-Pentamethyl-Cyclopentane	C10H20	140	1.696
2	8.18	3-ethyl-2,5-dimethyl-3-Hexene	C10H20	140	2.399
3	9.74	Decane	C10H22	142	0.583
4	10.62	Limonene	C10H16	136	0.284
5	10.76	2-ethyl-1-Hexanol	C8H18O	130	0.365
6	12.91	Nonanal	C9H18O	142	0.557
7	14.99	1-Nonanol	C9H20O	144	0.192
8	15.3	Naphthalene	C10H8	128	0.671
9	15.69	Dodecane	C12H26	170	1.478
10	15.88	Decanal	C10H20O	156	0.164
11	17.37	Caprolactam	C6H11NO	113	1.302
12	18.31	4-methyl-3(2H)-Benzofuranone	C9H8O2	148	1.662
13	18.47	Tridecane	C13H28	184	1.416
14	18.9	2-methyl-Naphthalene	C11H10	142	0.386
15	20.46	α-Ylangene	C15H24	204	0.42
16	20.49	ν-Elemene	C15H24	204	0.33
17	20.58	α-Copaene	C15H24	204	0.164
18	20.68	β-Cadinene	C15H24	204	0.471
19	21.13	Tetradecane	C14H30	198	0.538
20	21.38	Junipene	C15H24	204	0.629
21	21.57	α-Chamigrene	C15H24	204	0.249
22	21.75	β-Santalene	C15H24	204	0.318
23	22.35	1-Tetradecene	C14H28	196	0.283
24	22.51	Geranyl acetone	C13H22O	194	0.258
25	23.11	β-Cubebene	C15H24	204	0.462
26	23.39	4-methylbiphenyl	C13H12	168	0.329
27	23.44	1-Hexadecanol	C16H32	224	0.375
28	23.63	Pentadecane	C15H32	212	0.808
29	24.05	Butyl hydroxy toluene	C15H24O	220	0.261
30	26.01	Hexadecane	C16H34	226	0.629
31	26.31	α-Cedrol	C15H26O	222	2.87
32	26.83	Phthiocol	C11H8O3	188	1.933
33	27.44	2-methyl-Hexadecane	C17H36	240	0.597
34	28.11	1-ethyl-2-methyl-cyclododecane	C15H30	210	0.373
35	28.27	Heptadecane	C17H36	240	0.609
36	28.4	Pristane	C19H40	268	0.621
37	28.62	1,1-Bis(P-tolyl)ethane	C16H18	210	0.572
38	29.24	2-(dodecyloxy)-Ethanol	C14H30O2	230	0.792
39	30.19	Anthracene	C14H10	178	0.482
40	30.42	Octadecane	C18H38	254	0.403
41	30.61	Phytane	C20H42	282	1.163
42	31.38	6,10,14-trimethyl-2-Pentadecanone	C18H36O	268	1.578	0
43	31.71	4-methyl-Dibenzothiophene	C13H10S	198	1.193
44	31.91	Isobutyl phthalate	C16H22O4	278	2.119
45	32.13	1-Octadecanol	C18H38O	270	1.058
46	33.78	Butyl phthalate	C16H22O4	278	3.044
47	34	Palmitic acid	C16H32O2	256	0.537
48	34.41	Eicosane	C20H42	282	0.316
49	35.66	Dehydroabietane	C20H30	270	0.458
50	36.04	1-Nonadecene	C19H38	266	0.719
51	36.28	Heneicosane	C21H44	296	0.501
52	37.89	Hexadecanamide	C16H33NO	255	2.734
53	38.07	Docosane	C22H46	310	0.326
54	39.8	Tricosane	C23H48	324	0.727
55	40.96	oleoamide	C18H35NO	281	4.575
56	41.94	2-2′-Methylenebis(4-methyl-6-tert-butylphenol)	C23H32O2	340	1.446
57	42.94	1-Eicosanol	C20H42O	298	1.683
58	43.02	Pentacosane	C25H52	352	0.889
59	43.81	Octoil	C24H38O4	390	1.523
60	45.08	1-Docosanethiol	C22H46S	342	0.524
61	46.02	1-Heneicosyl-formate	C22H44O2	340	3.813
62	47.86	Squalene	C30H50	410	0.909
63	48.86	Triacontane	C30H62	422	9.35
64	50.48	4-Stigmasten-3-one	C29H48O	412	1.429
65	51.47	Hentriacontane	C31H64	436	5.368
66	53.26	Ergost-5-enol	C28H48O	400	0.739
67	53.68	(E)-23-ethylcholesta-5,22-dien-3,β,-ol	C29H48O	412	0.805
68	54.51	Clionasterol	C29H50O	414	4.611
69	55.73	Hop-22(29)-en-3,β,-ol	C30H50O	426	1.341
					84.409

## Sheet: Platycarya longipes  
Platycarya longipes
Peak number	Retetion time	Compound name	Fomular	Relative molular weight(D)	relative content,%
1	7.31	1,2,3,4,5-Pentamethyl-Cyclopentane	C10H20	140	0.759
2	8.14	3-ethyl-2.5-dimethyl-3-Hexene	C10H20	140	1.208
3	9.74	Decane	C10H22	142	0.444
4	10.69	1,8-Cineole	C10H18O	154	0.834
5	12.92	Nonanal	C9H18O	142	0.465
6	14.1	Camphor	C10H16O	152	0.276
7	14.85	endo-Borneol	C10H18O	154	0.225
8	15.29	Naphthalene	C10H8	128	0.4
9	15.69	Dodecane	C12H26	170	1.454
10	17.35	Caprolactam	C6H11NO	113	0.41
11	17.92	3-methyl-Decane	C11H24	156	0.134
12	18.28	Safrole	C10H10O2	162	6.043
13	18.47	Tridecane	C13H28	184	1.33
14	18.9	2-methyl-Naphthalene	C11H10	142	0.217
15	19.9	α-Longipinene	C15H24	204	0.325
16	20.68	β-Cadinene	C15H24	204	0.391
17	21.13	Tetradecane	C14H30	198	0.508
18	21.39	Junipene	C15H24	204	1.041
19	21.75	Zingiberene	C15H24	204	0.521
20	23.11	β-Cubebene	C15H24	204	0.41
21	23.45	Eremophilene	C15H24	204	0.801
22	24.05	Butyl hydroxy-Coluene	C15H24O	220	0.209
23	24.88	Nonyl-Cyclohexane	C15H30	210	0.165
24	26.01	Hexadecane	C16H34	226	0.352
25	26.31	α-Cedrol	C15H26O	222	3.027
26	27.45	τ-Muurolol	C15H26O	222	0.442
27	28.27	Heptadecane	C17H36	240	0.517
28	28.4	Pristane	C19H40	268	0.557
29	28.62	1,1-Bis(P-tolyl)ethane	C16H18	210	0.581
30	29.24	1-Pentadecene	C15H30	210	0.711
31	29.57	Diphenylene sulfide	C12H8S	184	0.542
32	30.2	Phenanthrene	C14H10	178	0.594
33	30.42	Octadecane	C18H38	254	0.263
34	30.61	Phytane	C20H42	282	0.456
35	31.38	6,10,14-trimethyl-2-Pentadecanone	C18H36O	268	1.108
36	31.7	Methyldibenzothiophene	C13H10S	198	0.71
37	31.91	Isobutyl phthalate	C16H22O4	278	1.029
38	32.13	1-Octadecanol	C18H38O	270	0.682
39	32.46	Nonadecane	C19H40	268	0.195
40	33.78	Butyl phthalate	C16H22O4	278	1.905
41	34.4	Eicosane	C20H42	282	0.313
42	35.66	Dehydroabietane	C20H30	270	0.287
43	36.04	1-Nonadecene	C19H38	266	0.522
44	36.28	Heneicosane	C21H44	296	0.443
45	37.87	Hexadecanamide	C16H33NO	255	1.45
46	38.07	Docosane	C22H46	310	0.361
47	39.8	Tricosane	C23H48	324	0.636
48	40.75	4,8,12,16-Tetramethylheptadecan-4-olide	C21H40O2	324	0.408
49	40.95	oleoamide	C18H35NO	281	3.356
50	41.44	Tetracosane	C24H50	338	0.536
51	41.94	2-2′-Methylenebis(4-methyl-6-tert-butylphenol)	C23H32O2	340	1.118
52	42.94	1-Eicosanol	C20H42O	298	1.641
53	43.02	Pentacosane	C25H52	352	1.109
54	43.81	Octoil	C24H38O4	390	1.235
55	45.08	Heptacosane	C27H56	380	0.733
56	46.02	1-Docosanethiol	C22H46S	342	4.147
57	47.45	1-Heneicosyl-formate	C22H44O2	340	0.872
58	47.86	Squalene	C30H50	410	1.155
59	48	(1-Hexyltetradecyl)-Cyclohexane	C26H52	364	1.259
60	48.85	11-decyl-Heneicosane	C31H64	436	10.735
61	51.47	Hentriacontane	C31H64	436	5.863
62	53.26	Ergost-5-enol	C28H48O	400	2.472
63	53.68	(E)-23-ethylcholesta-5,22-dien-3,β-ol	C29H48O	412	0.727
64	54.51	Clionasterol	C29H50O	414	6.405
65	55.73	Hop-22(29)-en-3,β,-ol	C30H50O	426	1.51
					81.534

## Sheet: Cudrania tricuspidata
Cudrania tricuspidata
Peak number	Retetion time	Compound name	Fomular	Relative molular weight(D)	relative content,%
1	7.33	1,2,3,4,5-Pentamethyl-Cyclopentane	C10H20	140	0.607
2	8.18	3-ethyl-2,5-dimethyl-3-Hexene	C10H20	140	0.867
3	9.93	Decane	C10H22	142	0.515
4	10.75	2-ethyl-1-Hexanol	C8H18O	130	0.767
5	12.03	1-Octanol	C8H18O	130	0.332
6	12.92	Nonanal	C9H18O	142	0.656
7	14.83	1,3-dimethyoxy-Benzene	C8H10O2	138	0.154
8	14.99	1-Nonanol	C9H20O	144	0.281
9	15.3	Naphthalene	C10H8	128	0.655
10	15.68	Dodecane	C12H26	170	2.007
11	15.88	Decanal	C10H20O	156	0.19
12	17.02	(-)-Carvone	C10H14O	150	0.271
13	17.33	Caprolactam	C6H11NO	113	1.313
14	17.91	3-methyl-Decane	C11H24	156	0.176
15	18.27	1-Tridecene	C13H26	182	0.345
16	18.35	2-Undecanone	C11H22O	170	0.223
17	18.45	1-Methyl-Naphthalene	C11H10	142	0.688
18	18.47	Tridecane	C13H28	184	1.227
19	18.9	2-methyl-Naphthalene	C11H10	142	0.324
20	19.03	Cyclohexyl-Benzene	C12H16	160	0.153
21	19.55	δ-Elemene	C15H24	204	0.145
22	20.32	Cycloisosativene	C15H24	204	0.571
23	20.58	α-Copaene	C15H24	204	0.545
24	20.68	β-Cadinene	C15H24	204	0.738
25	21.13	Tetradecane	C14H30	198	1.015
26	21.39	Junipene	C15H24	204	2.102
27	22.09	α-Bergamotene	C15H24	204	0.914
28	22.35	1-Tetradecanol	C14H30O	214	0.336
29	22.5	δ-Guaiene	C15H24	204	0.79
30	22.75	β-Santalene	C15H24	204	0.652
31	22.86	β-Selinene	C15H24	204	1.717
32	23.11	β-Cubebene	C15H24	204	0.461
33	23.39	4-methylbiphenyl	C13H12	168	0.411
34	23.44	Alloaromadendrene	C15H24	204	0.62
35	23.62	Pentadecane	C15H32	212	1.315	1.217
36	24.02	ν-Elemene	C15H24	204	0.627
37	24.32	(1s,z)-Calamenene	C15H22	202	0.204
38	25.26	Nerolidol	C15H26O	222	0.941	1.479
39	26.01	Hexadecane	C16H34	226	1.217
40	26.29	α-Cedrol	C15H26O	222	0.956
41	26.83	Benzophenone	C13H10O	182	0.428
42	27.11	2,6,10-trimethyl-Pentadecane	C18H38	254	0.845
43	27.27	Undecyl-cyclopentane	C16H32	224	0.443
44	27.44	2-methyl-Hexadecane	C17H36	240	1.241
45	27.93	Azunol	C15H18	198	0.579
46	28.1	1-Heptadecene	C17H34	238	0.6
47	28.27	Heptadecane	C17H36	240	1.588
48	28.4	Pristane	C19H40	268	1.479
49	28.62	1,1-Bis(P-tolyl)ethane	C16H18	210	0.584
50	29.23	2-(dodecyloxy)-ethanol	C14H30O2	230	0.585
51	29.56	2-methyl-Heptadecane	C18H38	254	0.709
52	30.19	Anthracene	C14H10	178	0.43
53	30.42	Octadecane	C18H38	254	1.353
54	30.61	Phytane	C20H42	282	1.835
55	31.38	6,10,14-trimethyl-2-Pentadecanone	C18H36O	268	1.234
56	31.7	4-methyl-Dibenzothiophene	C13H10S	198	1.573
57	31.91	Isobutyl phthalate	C16H22O4	278	3.985
58	32.13	1-Octadecanol	C18H38O	270	0.592
59	32.46	Nonadecane	C19H40	268	1.278
60	33.78	Butyl phthalate	C16H22O4	278	4.193
61	34.41	Eicosane	C20H42	282	0.957
62	35.69	Dehydroabietane	C20H30	270	0.196
63	36.04	1-Nonadecene	C19H38	266	0.606
64	36.28	Heneicosane	C21H44	296	1.188
65	38.07	Docosane	C22H46	310	1.034
66	39.63	1-Nonadecanol	C19H40O	284	0.547
67	39.8	Tricosane	C23H48	324	1.466
68	40.75	4,8,12,16-Tetramethyl heptadecan-4-olide	C21H40O2	324	0.251
69	40.94	(z)-9-Octadecenamide	C18H35NO	281	0.614
70	41.44	Tetracosane	C24H50	338	1.114
71	41.66	Pinostrobin chalcone	C16H14O4	270	0.35
72	41.94	2-2′-Methylenebis(4-methyl-6-tert-butylphenol)	C23H32O2	340	0.675
73	42.94	1-Eicosanol	C20H42O	298	1.121
74	43.02	Pentacosane	C25H52	352	1.751
75	43.81	Octoil	C24H38O4	390	1.087
76	44.54	Hexacosane	C26H54	366	1.118
77	45.08	1-Docosanethiol	C22H46S	342	0.452
78	46.02	1-Heneicosyl-formate	C22H44O2	340	2.588
79	47.45	Octacosane	C28H58	394	0.768
80	47.86	Squalene	C30H50	410	0.405
81	48.84	Nonacosane	C29H60	408	4.49
82	50.73	1-Hexacosanal	C26H52O	380	0.568
83	51.02	ν-Tocopherol	C28H48O2	416	0.602
84	51.46	Hentriacontane	C31H64	436	3.167
85	53.29	Ergost-5-enol	C28H48O	400	1.889
86	54.51	Clionasterol	C29H50O	414	2.689
87	55.05	Handianol	C30H50O	426	2.517
					87.792

## Sheet: Zanthoxylum planispinum
Zanthoxylum planispinum Sieb.et Zucc.
Peak number	Retetion time	Compound name	Fomular	Relative molular weight(D)	relative content,%
1	7.31	1,2,3,4,5-Pentamethyl-Cyclopentane	C10H20	140	1.154
2	8.17	3-ethyl-2,5-dimethyl-3-Hexene	C10H20	140	1.433
3	9.73	Decane	C10H22	142	0.486
4	10.76	2-ethyl-1-Hexanol	C8H18O	130	0.423
5	11.47	3,8-dimethyl-Decane	C12H26	170	0.289
6	12.91	Nonanal	C9H18O	142	0.488
7	14.11	Camphor	C10H16O	152	0.106
8	14.56	Cyclohexyldimethoxymethyl-Silane	C9H20O2Si	188	0.259
9	14.99	1-Nonanol	C9H20O	144	0.319
10	15.3	Naphthalene	C10H8	128	0.35
11	15.69	Dodecane	C12H26	170	1.395
12	15.88	Decanal	C10H20O	156	0.126
13	16.51	Benzothiazole	C7H5NS	135	0.103
14	17.02	L-Carvone	C10H14O	150	0.182
15	17.48	2,4,6-trimethyl-Octane	C11H24	156	0.403
16	17.92	4-ethyl-Tetradecane	C16H34	226	0.345
17	18.45	1-Methyl-Naphthalene	C11H10	142	0.657
18	18.47	Tridecane	C13H28	184	0.944
19	18.9	2-methyl-Naphthalene	C11H10	142	0.23
20	20.37	Cycloisosativene	C15H24	204	0.351
21	20.68	β-Cadinene	C15H24	204	0.887
22	21.13	Tetradecane	C14H30	198	0.582
23	21.39	Junipene	C15H24	204	2.014
24	21.5	Acoradiene	C15H24	204	0.339
25	22.75	β-Santalene	C15H24	204	0.578
26	23.11	β-Cubebene	C15H24	204	0.778
27	23.64	Pentadecane	C15H32	212	1.707
28	23.75	α-Gurjunene	C15H24	204	0.365
29	23.92	1,2,2-trimethyl-1-(P-tolyl)-Cyclopentane	C15H22	202	0.366
30	24.32	(1s,z)-Calamenene	C15H22	202	0.405
31	26.01	Hexadecane	C16H34	226	0.898
32	26.3	α-Cedrol	C15H26O	222	1.246
33	27.45	τ-Muurolol	C15H26O	222	0.87
34	28.27	Heptadecane	C17H36	240	1.208
35	28.4	Pristane	C19H40	268	1.026
36	28.62	1,1-Bis(P-tolyl)ethane	C16H18	210	0.592
37	30.42	Octadecane	C18H38	254	1.09
38	30.61	Phytane	C20H42	282	1.405
39	31.38	6,10,14-trimethyl-2-Pentadecanone	C18H36O	268	0.987
40	31.91	Isobutyl phthalate	C16H22O4	278	3.307
41	32.14	1-Octadecanol	C18H38O	270	0.591
42	32.46	Nonadecane	C19H40	268	0.744
43	33.78	Butyl phthalate	C16H22O4	278	2.596
44	34.04	Palmitic acid	C16H32O2	256	1.24
45	34.41	Eicosane	C20H42	282	0.697
46	35.66	Dehydroabietane	C20H30	270	0.684
47	36.04	1-Nonadecene	C19H38	266	0.712
48	36.29	Heneicosane	C21H44	296	1.407
49	37.02	Pimpinellin	C13H10O5	246	5.391
50	38.07	Docosane	C22H46	310	0.645
51	38.98	Isopimpinellin	C13H10O5	246	0.521
52	39.8	Tricosane	C23H48	324	1.912
53	40.28	Totarol	C20H30O	286	4.166
54	40.53	Ferruginol	C20H30O	286	1.893
55	40.94	(z)-9-Octadecenamide	C18H35NO	281	0.565
56	41.44	Tetracosane	C24H50	338	0.541
57	41.94	2-2′-Methylenebis(4-methyl-6-tert-butylphenol)	C23H32O2	340	2.328
58	42.94	1-Eicosanol	C20H42O	298	1.422
59	43.02	Pentacosane	C25H52	352	0.927
60	43.82	Octoil	C24H38O4	390	1.932
61	45.08	1-Docosanethiol	C22H46S	342	0.634
62	46.02	1-Heneicosyl-formate	C22H44O2	340	2.458
63	47.27	(z)-13-Docosenamide	C22H43NO	337	0.689
64	47.86	Squalene	C30H50	410	0.904
65	48	1-Hexacosanal	C26H52O	380	0.453
66	48.84	11-decyl-Heneicosane	C31H64	436	0.904
67	51.46	Hentriacontane	C31H64	436	2.99
68	52.39	Isosesamin	C20H18O6	354	1.596
69	53.04	Xanthoxylol dimethyl ether	C21H22O6	370	2.238
70	53.25	Ergost-5-enol	C28H48O	400	1.307
71	53.66	(E)-23-ethylcholesta-5,22-dien-3,β,-ol	C29H48O	412	1.152
72	53.99	11-decyl-Heneicosane	C31H64	436	1.315
73	54.37	Hop-22(29)-en-3-one	C30H48O	424	0.837
74	54.5	Clionasterol	C29H50O	414	2.325
75	55.3	3-keto-urs-12-ene	C30H48O	424	1.039
76	55.72	Hop-22(29)-en-3,β,-ol	C30H50O	426	1.949
					84.397

## Sheet: Swida wilsoniana 
Swida wilsoniana
Peak number	Retetion time	Compound name	Fomular	Relative molular weight(D)	relative content,%
1	7.3	1,2,3,4,5-Pentamethyl-Cyclopentane	C10H20	140	0.923
2	8.18	3-ethyl-2.5-dimethyl-3-Hexene	C10H20	140	0.747
3	9.73	Decane	C10H22	142	0.384
4	10.75	2-ethyl-1-Hexanol	C8H18O	130	0.478
5	11.47	3,8-dimethyl-Decane	C12H26	170	0.613
6	12.91	Nonanal	C9H18O	142	0.386
7	14.1	Camphor	C10H16O	152	0.185
8	14.55	Cyclohexyldimethoxymethyl-Silane	C9H20O2Si	188	0.45
9	14.84	Isoborneol	C10H18O	154	0.152
10	15.28	Naphthalene	C10H8	128	0.268
11	15.67	Dodecane	C12H26	170	1.23
12	15.88	Decanal	C10H20O	156	0.132
13	16.07	2,6-dimethyl-Undecane	C13H26	184	0.12
14	17.33	Caprolactam	C6H11NO	113	1.316
15	17.91	3-methyl-Decane	C11H24	156	0.331
16	18.35	2-Undecanone	C11H22O	170	0.578
17	18.47	Tridecane	C13H28	184	0.561
18	18.7	Dodecanal	C12H24O	184	0.206
19	18.87	2-Methylnaphthalene	C11H10	142	0.147
20	19.55	δ-Elemene	C15H24	204	0.42
21	19.9	α-Longipinene	C15H24	204	0.323
22	20.25	Nonlacton	C9H16O2	156	0.278
23	20.58	α-Copaene	C15H24	204	0.276
24	21.13	Tetradecane	C14H30	198	0.495
25	21.28	6,10-dimethyl-2-Undecanone	C13H26O	198	0.347
26	21.39	Junipene	C15H24	204	0.327
27	22.68	Phytane	C20H42	282	0.595
28	23.11	β-Cubebene	C15H24	204	0.69
29	23.43	(+)-Aromadendrene	C15H24	204	0.581
30	23.57	2-Tridecanone	C13H26O	198	0.515
31	23.64	Pentadecane	C15H32	212	0.958
32	24.03	Butyl hydroxy-toluene	C15H24O	220	0.241
33	24.16	Butyl phosphate	C12H27O4P	266	0.238
34	24.18	2,6-di-tert-butylphenol	C14H22O	206	0.282
35	25.13	5-Nitroguaiacol	C7H7NO4	169	0.785
36	25.99	Hexadecanol	C16H34	226	0.57
37	26.29	α-Cedrol	C15H26O	222	4.37
38	26.82	Calarene	C15H24	204	0.302
39	27.02	2-Hexyl-1-Decanol	C16H34O	242	0.257
40	27.45	τ-Muurolol	C15H26O	222	0.412
41	27.93	Azunol	C15H18	198	0.352
42	28.27	Heptadecane	C17H36	240	0.617
43	28.4	Pristane	C19H40	268	0.497
44	28.62	1,1-Bis(P-tolyl)ethane	C16H18	210	0.519
45	28.92	1-Nonadecene	C19H38	266	0.506
46	29.23	1-Hexadecanol	C16H34O	242	1.317
47	30.42	Octadecane	C18H38	254	0.303
48	30.61	Phytane	C20H42	282	0.438
49	31.38	6,10,14-trimethyl-2-Pentadecanone	C18H36O	268	2.536
50	31.69	2-Methyloctadecane	C19H40	268	0.555
51	31.91	Isobutyl phthalate	C16H22O4	278	1.175
52	32.13	1-Octadecanol	C18H38O	270	0.995
53	32.46	Nonadecane	C19H40	268	0.193
54	32.52	Palmitonitrile	C16H31N	237	0.304
55	32.98	Methyl Palmitate	C17H34O2	270	0.226
56	33.78	Butyl phthalate	C16H22O4	278	1.994
57	34.41	Eicosane	C20H42	282	0.304
58	35.66	Dehydroabietane	C20H30	270	0.345
59	36.04	1-Nonadecene	C19H38	266	1.081
60	36.28	Heneicosane	C21H44	296	0.654
61	36.78	Methyl stearate	C19H38O2	298	0.338
62	37.85	Hexadecanamide	C16H33NO	255	1.207
63	38.07	Docosane	C22H46	310	0.247
64	39.8	Tricosane	C23H48	324	0.613
65	40.74	4,8,12,16-Tetramethyl-heptadecan-4-olide	C21H40O2	324	0.765
66	40.93	(z)-9-Octadecenamide	C18H35NO	281	2.396
67	41.94	2-2′-Methylenebis(4-methyl-6-tert-butylphenol)	C23H32O2	340	2.058
68	42.94	1-Eicosanol	C20H42O	298	1.682
69	43.01	Pentacosane	C25H52	352	1.207
70	43.81	Octoil	C24H38O4	390	1.684
71	44.53	9-butyl-Docosane	C26H54	366	0.744
72	45.08	1-Docosanethiol	C22H46S	342	0.695
73	46.02	1-Heneicosyl-formate	C22H44O2	340	3.798
74	47.44	Octacosane	C28H58	394	0.888
75	47.86	Squalene	C30H50	410	0.781
76	47.99	1-Hexacosanal	C26H52O	380	0.764
77	48.84	11-decyl-Heneicosane	C31H64	436	9.945
78	51.43	Hentriacontane	C31H64	436	7.847
79	51.76	2-Nonacosanone	C29H58O	422	1.36
80	51.87	Cholest-5-en-3-ol(3,β)	C27H46O	386	0.685
81	52.02	Vitamin E	C29H50O2	430	0.695
82	53.29	Ergost-5-enol	C28H48O	400	2.252
83	53.98	Hentriacontane	C31H64	436	2.489
84	54.13	1-Triacontanol	C30H62O	438	1.596
85	54.36	Clionasterol	C29H50O	414	0.913
86	54.48	β-Stiosterol	C29H50O	414	2.393
					87.422

## Sheet: Ilex corallina
Ilex corallina
Peak number	Retetion time	Compound name	Fomular	Relative molular weight(D)	relative content,%
1	7.31	1,2,3,4,5-Pentamethyl-Cyclopentane	C10H20	140	0.606
2	8.14	3-ethyl-2.5-dimethyl-3-Hexene	C10H20	140	0.71
3	9.73	Decane	C10H22	142	0.265
4	10.67	1,8-Cineole	C10H18O	154	0.584
5	11.48	2,4-dimethyl-Undecane	C13H28	184	0.321
6	12.02	1-Octanol	C8H18O	130	0.147
7	12.9	Nonanal	C9H18O	142	0.359
8	14.02	(E)-Pinocarveol	C10H16O	152	0.068
9	14.08	Camphor	C10H16O	152	0.153
10	14.55	Cyclohexyldimethoxymethyl-Silane	C9H20O2S2	188	0.147
11	14.84	L Borneol	C10H18O	154	0.191
12	14.98	1-Nonanol	C9H20O	144	0.177
13	15.13	Terpinen-4-ol	C10H18O	154	0.034
14	15.29	Naphthalene	C10H8	128	0.298
15	15.68	Dodecane	C12H26	170	0.712
16	15.88	Decanal	C10H20O	156	0.096
17	16.07	2,6-dimethyl-Undecane	C13H28	184	0.071
18	17.01	1-Carvone	C10H14O	150	0.103
19	17.31	6-Amino-Hexanoic acid	C6H13NO2	131	0.345
20	17.47	2-methyl-Tridecane	C14H30	198	0.227
21	17.91	2,6,11-trimethyl-Dodecane	C15H32	212	0.179
22	18.13	Bornyl acetate	C12H20O2	196	0.089
23	18.26	Safrole	C10H10O2	162	0.257
24	18.34	2-Undecanone	C11H22O	170	0.164
25	18.45	1-Methyl-Naphthalene	C11H10	142	0.556
26	18.47	Tridecane	C13H28	184	0.526
27	18.7	Undecanal	C11H22O	170	0.062
28	18.88	2-methyl-Naphthalene	C11H10	142	0.144
29	19.01	(E,E)-2,4-Decadienal	C10H16O	152	0.061
30	19.87	(+)-M-Mentha-1,8-diene	C10H16	136	0.103
31	19.91	α-Longipinene	C15H24	204	0.158
32	20.24	2-Dodecenal	C12H22O	182	0.069
33	20.37	Cycloisosativene	C15H24	204	0.182
34	20.46	α-Ylangene	C15H24	204	2.023
35	20.68	β-Cadinene	C15H24	204	0.151
36	21.13	Tetradecane	C14H30	198	0.312
37	21.39	Junipene	C15H24	204	3.256
38	21.75	Zingiberene	C15H24	204	1.669
39	22.09	Widdrene	C15H24	204	0.747
40	22.35	1,3-Dimethyl-Naphthalene	C12H12	156	0.128
41	22.49	Geranyl acetone	C13H22O	194	0.195
42	22.73	β-Santalene	C15H24	204	0.817
43	23.39	4-methylbiphenyl	C13H12	168	0.129
44	23.64	Pentadecane	C15H32	212	0.543
45	23.75	α-Gurjunene	C15H24	204	0.137
46	23.92	1,2,2-trimethyl-1-(P-tolyl)-Cyclopentane	C15H22	202	0.375
47	24.03	Butyl hydroxy toluene	C15H24O	220	0.059
48	24.21	2,6-di-tert-Butylphenol	C14H22O	206	0.116
49	25.26	Nerolidol	C15H26O	222	1.632
50	26.01	Hexadecane	C16H34	226	0.502
51	26.29	α-Cedrol	C15H26O	222	0.574
52	26.82	Calarene	C15H24	204	0.133
53	27.11	NOR-Pristane	C18H38	254	0.212
54	27.45	τ-Muurolol	C15H26O	222	0.411
55	27.93	Azunol	C15H18	198	0.292
56	28.1	1,1-Bis(P-tolyl)ethane	C16H18	210	0.252
57	28.27	Heptadecane	C17H36	240	0.539
58	28.4	Pristane	C19H40	268	0.661
59	28.62	1,1-Bis(P-tolyl)ethane	C16H18	210	0.271
60	29.23	3-methyl-Hexadecane	C17H36	240	0.412
61	29.39	4-ethyl-Tetradecane	C16H34	226	0.267
62	30.42	Octadecane	C18H38	254	0.511
63	30.61	Phytane	C20H42	282	0.783
64	31.38	6,10,14-trimethyl-2-Pentadecanone	C18H36O	268	0.792
65	31.7	2-methyl-Octadecane	C19H40	268	0.625
66	31.91	Isobutyl phthalate	C16H22O4	278	1.788
67	32.13	1-Octadecanol	C18H38O	270	0.336
68	32.46	Nonadecane	C19H40	268	0.371
69	33.78	Butyl phthalate	C16H22O4	278	1.578
70	34.41	Eicosane	C20H42	282	0.275
71	35.66	Dehydroabietane	C20H30	270	0.116
72	36.04	1-Nonadecene	C19H38	266	0.332
73	36.28	Heneicosane	C21H44	296	0.655
74	37.86	Hexadecanamide	C16H33NO	255	0.169
75	38.07	Docosane	C22H46	310	0.373
76	39.63	1-Octadecanol	C18H38O	270	0.731
77	39.8	Tricosane	C23H48	324	0.712
78	40.28	Totarol	C20H30O	286	0.135
79	40.92	Oleoamide	C18H35NO	281	0.272
80	41.44	Tetracosane	C24H50	338	0.408
81	41.65	Pinostrobin chalcone	C16H14O4	270	0.693
82	41.94	2-2′-Methylenebis(4-methyl-6-tert-butylphenol)	C23H32O2	340	0.614
83	42.94	1-Eicosanol	C20H42O	298	0.799
84	43.02	Pentacosane	C25H52	352	0.761
85	43.81	Octoil	C24H38O4	390	0.663
86	44.53	Hexacosane	C26H54	366	0.408
87	45.08	1-Docosanethiol	C22H46S	342	0.377
88	46.02	1-Heneicosyl-formate	C22H44O2	340	1.987
89	47.44	Octacosane	C28H58	394	0.625
90	47.86	Squalene	C30H50	410	1.027
91	47.99	1-Hexacosanal	C26H52O	380	0.484
92	48.84	Nonacosane	C29H60	408	4.642
93	51.47	Hentriacontane	C31H64	436	3.517
94	53.26	Ergost-5-enol	C28H48O	400	1.209
95	53.68	(E)-23-ethyl-cholesta-5,22-dien-3,β,-ol	C29H48O	412	0.887
96	54.52	Clionasterol	C29H50O	414	4.944
97	55.04	β-Amyrin	C30H50O	426	2.189
98	55.36	3-Keto-urs-12-ene	C30H48O	424	10.429
99	55.81	Hop-22(29)-en-3,β,-ol	C30H50O	426	17.903
					90.099

## Sheet: Nothopanax davidii 
Nothopanax davidii
Peak number	Retetion time	Compound name	Fomular	Relative molular weight(D)	relative content,%
1	7.33	1,2,3,4,5-Pentamethyl-Cyclopentane	C10H20	140	0.539
2	7.69	α-Pinene	C10H16	136	1.955
3	8.18	3-ethyl-2,5-dimethyl-3-Hexene	C10H20	140	1.392
4	8.99	Sabinene	C10H16	136	0.911
5	9.72	Decane	C10H22	142	0.441
6	9.87	Octanal	C8H16O	128	0.976
7	10.66	Limonene	C10H16	136	0.384
8	11.54	ν-Terpinene	C10H16	136	1.129
9	12.91	Nonanal	C9H18O	142	0.735
10	13.55	α-Campholene aldehyde	C10H16O	152	0.583
11	13.9	Pinocarveol	C10H16O	152	0.307
12	14.19	Verbenol	C10H16O	152	0.245
13	14.55	Cyclohexyldimethoxymethyl-Silane	C9H20O2Si	188	0.447
14	14.62	Pinocarvone	C10H14O	150	0.197
15	15.3	Naphthalene	C10H8	128	0.314
16	15.69	Dodecane	C12H26	170	1.785
17	16.01	Berbenone	C10H14O	150	0.404
18	16.06	2,6-dimethyl-Undecane	C13H28	184	0.251
19	17.33	Caprolactam	C6H11NO	113	0.329
20	17.46	2-methyl-Tridecane	C14H30	198	0.514
21	17.91	2,6,11-trimethyl-Dodecane	C15H32	212	0.596
22	18.26	Safrole	C10H10O2	162	3.415
23	18.41	2-Methylphthalene	C11H10	142	1.124
24	18.9	2-methyl-Naphthalene	C11H10	142	0.349
25	19.85	α-Cubebene	C15H24	204	1.089
26	20.34	Cycloisosativene	C15H24	204	0.603
27	20.46	α-Ylangene	C15H24	204	0.738
28	20.58	α-Copaene	C15H24	204	0.672
29	20.68	β-Cadinene	C15H24	204	0.294
30	20.93	Germacrene D	C15H24	204	0.881
31	21.13	Tetradecane	C14H30	198	0.605
32	21.38	Junipene	C15H24	204	0.675
33	21.55	α-Cedrene	C15H24	204	5.579
34	21.77	Zingiberene	C15H24	204	1.261
35	22.22	(+)-Aromadendrene	C15H24	204	0.664
36	22.83	α-Amorphene	C15H24	204	0.381
37	23.14	β-Cubebene	C15H24	204	1.233
38	23.37	4-methylbiphenyl	C13H12	168	0.633
39	23.64	Pentadecane	C15H32	212	1.617
40	23.75	α-Gurjunene	C15H24	204	0.603
41	24.29	δ-Cadinene	C15H24	204	0.846
42	24.8	α-Calacorene	C15H20	200	0.342
43	25.99	Hexadecane	C16H34	226	0.806
44	26.28	α-Cedrol	C15H26O	222	2.65
45	26.59	α-Cadinol	C15H26O	222	4.14
46	27.45	τ-Muurolol	C15H26O	222	0.971
47	27.93	Azunol	C15H18	198	0.496
48	28.27	Heptadecane	C17H36	240	0.355
49	28.4	Pristane	C19H40	268	0.502
50	28.92	(z)-2-Methyl-7-Octadecene	C19H38	266	0.421
51	29.57	9-Thiafluorene	C12H8S	184	0.664
52	30.16	Anthracene	C14H10	178	0.702
53	30.42	Octadecane	C18H38	254	0.247
54	30.61	Phytane	C20H42	282	0.473
55	31.38	6,10,14-trimethyl-2-Pentadecanone	C18H36O	268	1.151
56	31.68	3-methyl-Dibenzothiophene	C13H10S	198	1.006
57	31.91	Isobutyl phthalate	C16H22O4	278	0.911
58	32.13	1-Octadecanol	C18H38O	270	0.953
59	33.78	Butyl phthalate	C16H22O4	278	2.311
60	36.04	1-Nonadecene	C19H38	266	0.354
61	36.28	Heneicosane	C21H44	296	0.431
62	37.85	Hexadecanamide	C16H33NO	255	1.381
63	39.8	Tricosane	C23H48	324	1.01
64	40.91	Oleoamide	C18H35NO	281	2.701
65	41.94	2-2′-Methylenebis(4-methyl-6-tert-butylphenol)	C23H32O2	340	1.379
66	42.94	1-Eicosanol	C20H42O	298	0.651
67	43.81	Octoil	C24H38O4	390	1.617
68	46.02	1-Heneicosyl-formate	C22H44O2	340	1.701
69	47.86	Squalene	C30H50	410	0.549
70	47.98	1-Hexacosanal	C26H52O	380	0.315
71	48.81	Nonacosane	C29H60	408	3.445
72	51.43	Hentriacontane	C31H64	436	2.092
73	52.02	Vitamin E	C29H50O2	430	0.883
74	53.27	Ergost-5-enol	C28H48O	400	1.101
75	53.65	(E)-23-ethyl-cholesta-5,22-dien-3,β-ol	C29H48O	412	1.241
76	54.47	Stigmast-5-en-3-ol	C29H50O	414	2.106
77	56.57	Stigmast-4-en-3-one	C29H48O	412	1.459
					81.213

[truncated: 2 more sheets: Pyracantha atalantioides , Diospyros cathayensis]
