# Supplementary material for: Effects of root exudates of woody species on the soil anti-erodibility in the rhizosphere in a karst region, China
Source: PeerJ. 2017 Mar 1;5:e3029. doi: 10.7717/peerj.3029 (PMC5335692; doi:10.7717/peerj.3029)
Supplement: Supplemental Information 2 [file peerj-05-3029-s002.xlsx]

## Sheet: Lindera communis
Lindera communis
Peak number	Retetion time	Compound name	Fomular	Relative molular weight(D)	relative content,%
1	8.08	Diisoamylene	C10H20	140	2.141
2	9.7	Decane	C10H22	142	0.131
3	10.69	1,8-Cinede	C10H18O	154	0.447
4	11.43	2,4,6-trimethyl-Decane	C13H28	184	0.457
5	12.7	Undecane	C11H24	156	0.133
6	12.85	Nonanal	C9H18O	142	0.58
7	14.03	Camphor	C10H16O	152	0.203
8	14.5	Cyclohexyldimethoxy methyl-Silane	C9H20O2Si	188	0.354
9	14.77	L-Borneol	C10H16O	154	0.142	一萜醇
10	15.22	Nahthalene	C10H8	128	0.446
11	15.38	1-Dodecene	C12H24	168	0.089
12	15.62	Dodecane	C12H26	170	1.697
13	15.81	Decanal	C10H20O	156	0.212
14	15.95	Berbenone	C10H14O	150	0.124
15	16.02	2,6-dimethyl-Undecane	C13H28	184	0.076
16	16.24	no identified			0.076
17	17.23	Caprolactam	C6H11NO	113	0.633
18	17.41	2,10-dimethyl-Undecane	C13H28	184	0.417
19	18.21	Safrole	C10H10O2	162	3.031
20	18.35	1-Methyl-Naphthalene	C11H10	142	0.519
21	18.42	Tridecane	C13H28	184	1.074
22	18.81	2-Methyl-Naphthalene	C11H14	142	0.234
23	19.12	3,6-dimethyl-Decane	C12H26	170	0.244
24	19.8	α-Copaene	C15H24	204	0.315
25	20.62	1,1′-Biphenyl	C12H10	142	0.155
26	21.06	Tetradecane	C14H30	198	0.645
27	21.32	Junipene	C15H24	204	1.408
28	21.66	β-Caryophyllene	C15H24	204	0.538
29	21.71	1,7-dimethyl-Naphthalene	C12H14	156	0.218
30	22.28	Cyclotetradecane	C14H28	196	0.269
31	22.44	Nerylacetone	C13H22O	194	0.317
32	22.53	α-Humulene	C15H24	204	0.318
33	22.66	2-methyl-Tetradecane	C15H32	212	0.522
34	22.79	(-)-Dehydroaromadendrane	C15H24	204	2.377
35	23.06	ν-Selinene	C15H24	204	0.827
36	23.38	no identified			3.029
37	23.57	no identified			1.568
38	24.12	3,5-Di-tert-butylphenol	C14H22O	206	0.268
39	24.54	3-methyl-Pentadecane	C16H34	226	0.151
40	24.8	Cyclopentadecane	C15H30	210	0.287
41	25.94	Hexadecane	C16H34	226	0.614
42	26.22	α-Cedrol	C15H26O	222	4.202
43	26.74	Benzophenone	C13H10O	182	0.24
44	27.19	Cyclohexadecane	C16H32	224	0.166
45	27.37	2-methyl-Hexadecane	C17H36	240	0.803
46	27.72	N-methyl-N-[4-[4-methoxy-1-hexahydropyridyl]-2-butynyl]-Acetamide	C13H22N2O2	238	0.362
47	28.03	1-Heptadecene	C17H34	238	0.425
48	28.19	Heptadecane	C17H36	240	0.679
49	29.17	2-Tetradecyloxyethanol	C16H34O2	258	0.503
50	30.09	Phenanthrene	C14H10	178	0.475
51	30.33	Octadecane	C18H38	254	0.286
52	30.52	Phytane	C20H42	282	0.43
53	31.3	6,10,14-trimethyl-2-Pentadecanone	C18H36O	268	0.918
54	31.81	Isobutyl phathalate	C16H22O4	278	1.451
55	32.37	Nonadecane	C19H40	268	0.295
56	33.69	Butyl Phathalate	C16H22O4	278	1.837
57	34.32	Eicosanol	C20H42	282	0.308
58	35.98	1-Eicosanol	C20H42O	298	0.757
59	36.19	Heneicosane	C21H44	296	0.544
60	37.76	Hexadecanamide	C16H33NO	255	1.124
61	37.98	Docosane	C22H46	310	0.24
62	39.69	Tricosane	C23H48	324	0.466
63	40.85	oleoamide	C18H35NO	281	1.85
64	42.86	1-Docosanol	C22H46O	326	0.474
65	42.92	Pentacosane	C25H52	352	0.521
66	43.44	(z)-14-Tricosenyl formate	C24H45O2	366	0.163
67	43.72	Octoil	C24H38O4	390	0.51
68	45.93	Heptacosane	C27H56	380	1.812
69	47.36	Octacosane	C28H58	394	0.651
70	47.77	Squalene	C30H50	410	0.825
71	47.92	1-Hexacosanal	C26H52O	380	0.612
72	48.75	Nonacosane	C29H60	408	4.775
73	50.06	P-octyl-Docosane	C30H62	422	0.311
74	51.37	Hentriacontane	C31H64	436	3.56
75	51.78	Lanol	C27H46O	386	0.918
76	51.94	Vitamin E	C29H50O2	430	0.721
77	53.2	3α-5,β-Ergost-22-en-3-ol	C28H48O	400	3.018
78	53.59	Stigmasterol	C29H48O	412	0.909
79	54.05	1-Triacontanol	C30H62O	438	0.792
80	54.4	ν-Sitosterol	C29H50O	414	2.824
81	56.48	Stigmast-4-en-3-one	C29H48O	412	1.577
82	57.96	Friedelan-3-one	C30H50O	426	1.339
					71.959
					71.959

## Sheet: Cinnamomum glanduliferum
Cinnamomum glanduliferum
Peak number	Retetion time	Compound name	Fomular	Relative molular weight(D)	relative content,%
1	8.1	Diisoamylene	C10H20	140	0.722
2	9	α-Pinene	C10H16	136	0.309
3	10.69	1,8-Cinede	C10H18O	154	1.057
4	12.82	L-linalool	C10H18O	154	0.357
5	12.85	Nonanal	C9H18O	142	0.331
6	14.03	Camphor	C10H16O	152	0.698
7	14.6	Pinocarvone	C10H14O	150	0.157
8	14.77	L-Borneol	C10H16O	154	1.743
9	15.22	Nahthalene	C10H8	128	0.215
10	15.52	α-Terpineol	C10H18O	154	0.333
11	15.62	Dodecane	C12H26	170	0.855
12	15.95	Berbenone	C10H14O	150	0.341
13	17.23	Caprolactam	C6H11NO	113	0.331
14	18.09	Bornyl acetate	C12H20O2	196	0.731
15	18.21	Safrole	C10H10O2	162	20.43
16	18.42	Tridecane	C13H28	184	1.403
17	21.06	Tetradecane	C14H30	198	0.281
18	21.32	Junipene	C15H24	204	0.907
19	22.45	Nerylacetone	C13H22O	194	0.152
20	22.66	2-methyl-Tetradecane	C15H32	212	0.203
21	22.94	Aristolene	C15H24	204	0.291
22	23.06	ν-Selinene	C15H24	204	0.302
23	23.39	Valencene	C15H24	204	1.56
24	23.59	Pentadecane	C15H32	212	0.448
25	24.12	3,5-Di-tert-butylphenol	C14H22O	206	0.135
26	24.24	δ-Cadinene	C15H24	204	0.13
27	24.81	Cyclopentadecane	C15H30	210	0.136
28	25.63	Spathulenol	C15H26	222	0.307
29	25.94	Hexadecane	C16H34	226	0.333
30	26.22	α-Cedrol	C15H26O	222	0.23
31	27.19	Cyclohexadecane	C16H32	224	0.143
32	27.37	2-methyl-Hexadecane	C17H36	240	0.561
33	27.61	3-(1,3-benzodioxol-5-yl)-2-Propenal	C10H8O3	176	0.996
34	28.03	1-Heptadecene	C17H34	238	0.285
35	28.19	Heptadecane	C17H36	240	0.279
36	29.17	2-Tetradecyloxyethanol	C16H34O2	258	0.324
37	30.33	Octadecane	C18H38	254	0.199
38	30.59	Solavetivone	C15H22O	218	0.381
39	31.09	Pentadecanoic acid	C15H30O2	242	0.305
40	31.3	6,10,14-trimethyl-2-Pentadecanone	C18H36O	268	0.691
41	31.64	2-methyl-Octadecane	C19H40	268	0.571
42	31.81	Isobutyl phathalate	C16H22O4	278	3.016
43	32.37	Nonadecane	C19H40	268	0.139
44	33.64	z-11-Hexadecenoic acid	C16H32O2	254	0.408
45	33.69	Butyl Phathalate	C16H22O4	278	1.193
46	33.86	Palmitic acid	C16H32O2	256	1.169
47	34.32	Eicosanol	C20H42	282	0.125
48	35.51	2-methyl-Eicosane	C21H44	296	0.191
49	36.12	Methyl linolelaidate	C19H34O2	294	0.263
50	36.19	Heneicosane	C21H44	296	0.34
51	36.91	Pimpinellin	C13H10O5	246	0.293
52	37.76	Hexadecanamide	C16H33NO	255	0.155
53	37.98	Docosane	C22H46	310	0.108
54	39.7	Tricosane	C23H48	324	0.324
55	40.85	oleoamide	C18H35NO	281	0.553
56	42.86	1-Docosanol	C22H46O	326	0.555
57	42.92	Pentacosane	C25H52	352	0.524
58	43.44	(z)-14-Tricosenyl formate	C24H45O2	366	0.107
59	43.72	Octoil	C24H38O4	390	0.502
60	44.46	Hexacosane	C26H54	366	0.299
61	45.93	Heptacosane	C27H56	380	2.387
62	47.36	Octacosane	C28H58	394	0.493
63	47.77	Squalene	C30H50	410	0.694
64	47.92	1-Hexacosanal	C26H52O	380	0.719
65	48.75	Nonacosane	C29H60	408	5.832
66	50.06	P-octyl-Docosane	C30H62	422	0.593
67	51.37	Hentriacontane	C31H64	436	4.263
68	51.78	Lanol	C27H46O	386	0.769
69	51.94	Vitamin E	C29H50O2	430	1.075
70	53.2	3α-5,β-Ergost-22-en-3-ol	C28H48O	400	2.936
71	54.05	1-Triacontanol	C30H62O	438	1.691
72	54.4	ν-Sitosterol	C29H50O	414	3.563
73	56.48	Stigmast-4-en-3-one	C29H48O	412	2.027
					77.469

## Sheet: Ligustrum sinense
Ligustrum sinense
Peak number	Retetion time	Compound name	Fomular	Relative molular weight(D)	relative content,%
1	11.43	2,4,6-trimethyl-Decane	C13H28	184	0.201
2	12.86	Nonanal	C9H18O	142	0.519
3	14.5	Cyclohexyldimethoxy methyl-Silane	C9H20O2Si	188	0.268
4	15.62	Dodecane	C12H26	170	1.139
5	15.81	Decanal	C10H20O	156	0.154
6	17.23	Caprolactam	C6H11NO	113	1.21
7	17.41	2,10-dimethyl-Undecane	C13H28	184	0.63
8	18.19	Nonanoic acid	C9H18O	158	2.098
9	18.42	Tridecane	C13H28	184	0.501
10	18.81	2-Methyl-Naphthalene	C11H14	142	0.156
11	19.12	3,6-dimethyl-Decane	C12H26	170	0.124
12	19.75	Nicotine	C10H14N2	162	0.327
13	19.8	α-Copaene	C15H24	204	0.587
14	20.51	α-Ylangene	C15H24	204	0.154
15	20.87	β-Cubebene	C15H24	204	0.367
16	21.06	Tetradecane	C14H30	198	0.886
17	21.22	6,10-dimethyl-2-Undecanone	C13H26O	198	0.442
18	21.49	α-Cedrene	15H24	204	0.211
19	21.66	β-Caryophyllene	C15H24	204	0.556
20	21.71	1,7-dimethyl-Naphthalene	C12H14	156	0.261
21	22.78	Alloaromadendrene	C15H24	204	0.384
22	22.83	2.6-di-butyl-2,5-cyclohexadiene-1,4-dione	C15H24O	220	0.166
23	23.02	1-Pentadene	C15H30	210	0.786
24	23.09	α-Amorphene	C15H24	204	0.402
25	23.38	no identified			0.756
26	23.57	no identified			0.675
27	23.67	δ-Gurjunene	C15H24	204	0.505
28	23.97	Ionole	C15H24O	220	0.371
29	24.09	Butyl phosphate	C12H27O4P	266	1.018
30	24.24	(1s,z)-Calamenene	C15H24	204	0.238
31	24.54	3-methyl-Pentadecane	C16H34	226	0.147
32	24.8	Cyclopentadecane	C15H30	210	0.449
萜类	25.62	spathulenol	C15H26O	222	0.379
34	25.94	Hexadecane	C16H34	226	0.757
35	26.21	α-Cedrol	C15H26O	222	7.673
36	26.74	Benzophenone	C13H10O	182	0.381
37	27.04	NOR-Pristane	C18H38	254	0.24
38	27.19	Cyclohexadecane	C16H32	224	0.274
39	27.37	2-methyl-Hexadecane	C17H36	240	0.776
40	27.72	N-methyl-N-[4-[4-methoxy-1-hexahydropyridyl]-2-butynyl]-Acetamide	C13H22N2O2	238	0.579
41	28.03	1-Heptadecene	C17H34	238	0.703
42	28.19	Heptadecane	C17H36	240	0.592
43	28.86	(z)-2-methyl-7-Octadecene	C19H38	266	0.411
44	29.17	2-Tetradecyloxyethanol	C16H34O2	258	1.527
45	30.33	Octadecane	C18H38	254	0.327
46	30.52	Phytane	C20H42	282	0.501
47	32.3	6,10,14-trimethyl-2-Pentadecanone	C18H36O	268	2.039
48	31.62	1-Octadecene	C18H36	252	0.766
49	31.81	Isobutyl phathalate	C16H22O4	278	1.303
50	32.06	1-Octadecanol	C18H38O	270	1.706
51	32.37	Nonadecane	C19H40	268	0.251
52	33.69	Butyl Phathalate	C16H22O4	278	3.063
53	34.32	Eicosanol	C20H42	282	0.297
54	35.98	1-Eicosanol	C20H42O	298	1.818
55	36.19	Heneicosane	C21H44	296	0.607
56	36.7	Methyl stearate	C19H38O2	298	0.291
57	37.76	Hexadecanamide	C16H33NO	255	1.634
58	38.45	Bornyl cinnamate	C19H24O2	284	0.445
59	39.69	Tricosane	C23H48	324	0.469
60	40.66	4,8,12,16-Tetramethylheptadecan-4-olide	C21H40O2	324	0.416
61	40.85	oleoamide	C18H35NO	281	3.176
62	41.84	2,2′-Methylenebis(4-methyl-6-tert-butylphenol)	C23H32O2	340	1.217
63	42.86	1-Docosanol	C22H46O	326	0.527
64	42.92	Pentacosane	C25H52	352	0.451
65	43.44	(z)-14-Tricosenyl formate	C24H45O2	366	0.261
66	43.72	Octoil	C24H38O4	390	1.185
67	45.93	Heptacosane	C27H56	380	1.386
68	47.36	Octacosane	C28H58	394	0.401
69	47.77	Squalene	C30H50	410	0.555
70	47.92	1-Hexacosanal	C26H52O	380	0.406
71	48.75	Nonacosane	C29H60	408	3.194
72	50.06	P-octyl-Docosane	C30H62	422	0.341
73	51.37	Hentriacontane	C31H64	436	4.651
74	51.78	Lanol	C27H46O	386	0.353
75	51.94	Vitamin E	C29H50O2	430	0.586
76	53.2	3α-5,β-Ergost-22-en-3-ol	C28H48O	400	2.295
77	53.59	Stigmasterol	C29H48O	412	0.773
78	53.89	Dotriacontane	C32H66	450	3.124
79	54.05	1-Triacontanol	C30H62O	438	1.008
80	54.4	ν-Sitosterol	C29H50O	414	2.445
81	56.48	Stigmast-4-en-3-one	C29H48O	412	1.726
82	57.96	Friedelan-3-one	C30H50O	426	0.823
					77.797

## Sheet: Vitex canescens
Vitex canescens
Peak number	Retetion time	Compound name	Fomular	Relative molular weight(D)	relative content,%
1	10.69	1,8-Cinede	C10H18O	154	0.392
2	11.43	2,4,6-trimethyl-Decane	C13H28	184	0.413
3	12.85	Nonanal	C9H18O	142	1.15
4	14.03	Camphor	C10H16O	152	0.108
5	14.34	dihydro-5-propyl-2-(3H)-Furanone	C7H12O2	128	0.119
6	14.5	Cyclohexyldimethoxy methyl-Silane	C9H20O2Si	188	0.362
7	14.77	L-Borneol	C10H16O	154	0.125
8	15.22	Nahthalene	C10H8	128	0.338
9	15.62	Dodecane	C12H26	170	1.403
10	15.81	Decanal	C10H20O	156	0.21
11	16.02	2,6-dimethyl-Undecane	C13H28	184	0.088
12	16.43	Benzothiazole	C7H5NS	135	0.223
13	16.94	2-Ethyl-3-methylmaleimide	C7H9NO2	139	0.616
14	17.23	Caprolactam	C6H11NO	113	1.405
15	17.41	2,10-dimethyl-Undecane	C13H28	184	0.851
16	18.21	Safrole	C10H10O2	162	0.666
17	18.28	2-Undecanone	C11H22O	170	0.449
18	18.35	1-Methyl-Naphthalene	C11H10	142	0.365
19	18.42	Tridecane	C13H28	184	0.418
20	18.64	Undecanal	C11H20O	170	0.182
21	18.81	2-Methyl-Naphthalene	C11H14	142	0.106
22	19.12	3,6-dimethyl-Decane	C12H26	170	0.118
23	19.47	Elemene	C15H24	204	0.328
24	19.75	Nicotine	C10H14N2	162	0.185
25	20	2-Dodecanone	C12H22O	184	0.109
26	20.51	α-Cubebene	C15H24	204	0.226
27	21.05	Tetradecane	C14H30	198	0.664
28	21.22	6,10-dimethyl-2-Undecanone	C13H26O	198	0.676
29	21.31	2,7-dimethyl-Naphthalene	C12H12	156	0.359
30	21.66	β-Caryophyllene	C15H24	204	0.275
31	21.71	1,7-dimethyl-Naphthalene	C12H14	156	0.303
32	22.28	Cyclotetradecane	C14H28	196	0.357
33	22.66	2-methyl-Tetradecane	C15H32	212	0.71
34	22.79	(-)-Dehydroaromadendrane	C15H24	204	0.231
35	23.02	2,6-di(t-butyl)-4-hydroxy-4-methyl-2,5-Cyclohexadien-1-one	C15H24O2	236	1.362
36	23.38	no identified	no identified		0.864
37	23.5	2-Tridecanone	C13H26O	198	0.743
38	23.56	Pentadecane	C15H32	212	0.838
39	23.96	Ionole	C15H24O	220	0.153
40	24.09	Butyl phosphate	C12H27O4P	266	0.64
41	24.54	3-methyl-Pentadecane	C16H34	226	0.216
42	24.8	Cyclopentadecane	C15H30	210	0.438	53.4022
43	25.94	Hexadecane	C16H34	226	0.601
44	26.2	α-Cedrol	C15H26O	222	1.036
45	26.74	Benzophenone	C13H10O	182	0.337
46	27.04	NOR-Pristane	C18H38	254	0.492
47	27.19	Cyclohexadecane	C16H32	224	0.318
48	27.37	2-methyl-Hexadecane	C17H36	240	0.939
49	28.03	1-Heptadecene	C17H34	238	0.643
50	28.19	Heptadecane	C17H36	240	0.665
51	28.31	Pristane	C19H40	268	1.044
52	28.85	z-2-methyl-7-Octadecene	C19H38	266	0.418
53	29.17	2-Tetradecyloxyethanol	C16H34O2	258	1.344
54	29.32	2-Methyloctadecane	C19H40	268	0.579
55	30.33	Octadecane	C18H38	254	0.247
56	30.52	Phytane	C20H42	282	0.906
57	31.3	6,10,14-trimethyl-2-Pentadecanone	C18H36O	268	2.255
58	31.81	Isobutyl phathalate	C16H22O4	278	1.861
59	32.37	Nonadecane	C19H40	268	0.201
60	32.44	Stearonitrile	C18H35N	265	0.683
61	32.91	Methyl palmitate	C17H34O2	270	0.219
62	33.69	Butyl Phathalate	C16H22O4		2.357
63	33.81	ent-pimara-8(14),15-diene	C20H32	272	2.908
64	34.32	Eicosanol	C20H42	282	0.252
65	35.9	1-Octadecanol	C18H38O	270	0.657
66	35.98	1-Eicosanol	C20H42O	298	0.748
67	36.19	Heneicosane	C21H44	296	0.791
68	37.76	Hexadecanamide	C16H33NO	255	2.344
69	37.98	Docosane	C22H46	310	0.651
70	39.69	Tricosane	C23H48	324	0.643
71	40.85	oleoamide	C18H35NO	281	3.538
72	41.26	Octadecanamide	C18H37NO	283	0.485
73	41.84	2,2′-dimethylenebis(4-methyl-6-tert-butylphenol)	C23H32O2	340	0.466
74	42.86	1-Docosanol	C22H46O	326	0.716
75	42.92	Pentacosane	C25H52	352	0.952
76	43.44	(z)-14-Tricosenyl formate	C24H45O2	366	0.159
77	43.72	Octoil	C24H38O4	390	0.639
78	45.93	Heptacosane	C27H56	380	2.124
79	47.36	Octacosane	C28H58	394	0.46
80	47.77	Squalene	C30H50	410	0.416
81	47.92	1-Hexacosanal	C26H52O	380	0.363
82	48.75	Nonacosane	C29H60	408	4.479
83	50.07	P-octyl-Docosane	C30H62	422	0.549
84	51.37	Hentriacontane	C31H64	436	5.102
85	51.78	Lanol	C27H46O	386	0.631
86	51.94	Vitamin E	C29H50O2	430	0.523
87	53.2	3α-5,β-Ergost-22-en-3-ol	C28H48O	400	1.502
88	53.57	Stigmasterol	C29H48O	412	0.573
89	53.88	Dotriacontane	C32H66	450	2.427
90	54.05	1-Triacontanol	C30H62O	438	0.857
91	54.4	ν-Sitosterol	C29H50O	414	1.191
92	56.48	Stigmast-4-en-3-one	C29H48O	412	0.614
					74.689

## Sheet: Cyclobalanopsis gracilis
Cyclobalanopsis gracilis
Peak number	Retetion time	Compound name	Fomular	Relative molular weight(D)	relative content,%
1	8.08	Diisoamylene	C10H20	140	0.784
2	9.7	Decane	C10H22	142	0.454
3	10.69	1,8-Cinede	C10H18O	154	0.418
4	11.43	2,4,6-trimethyl-Decane	C13H28	184	0.377
5	12.85	Nonanal	C9H18O	142	0.793
6	14.03	Camphor	C10H16O	152	0.087
7	14.5	Cyclohexyldimethoxy methyl-Silane	C9H20O2Si	188	0.321
8	14.77	L-Borneol	C10H16O	154	0.061
9	14.93	1-Decene	C10H20	140	0.196
10	15.22	Nahthalene	C10H8	128	0.485
11	15.38	1-Dodecene	C12H24	168	0.165
12	15.62	Dodecane	C12H26	170	1.524
13	15.81	Decanal	C10H20O	156	0.23
14	16.02	2,6-dimethyl-Undecane	C13H28	184	0.139
15	16.24	未鉴定1			0.105
16	17.41	2,10-dimethyl-Undecane	C13H28	184	0.356
17	17.86	2-methyl-Undecane	C12H26	170	0.331
18	18.21	Safrole	C10H10O2	162	0.449
19	18.27	2-Undecanone	C11H22O	170	0.224
20	18.35	1-Methyl-Naphthalene	C11H10	142	0.431
21	18.42	Tridecane	C13H28	184	0.611
22	18.81	2-Methyl-Naphthalene	C11H14	142	0.218
23	19.12	3,6-dimethyl-Decane	C12H26	170	0.176
24	19.56	1-Tridecene	C13H26	182	0.097
25	19.75	Nicotine	C10H14N2	162	0.181
26	19.84	5-methyl-Tridecane	C14H30	198	0.107
27	20.11	2-methyl-Tridecane	C14H30	198	0.072	41.5615
28	20.62	1,1′-Biphenyl	C12H10	142	0.329
29	21.06	Tetradecane	C14H30	198	0.678
30	21.32	Junipene	C15H24	204	0.523
31	21.49	α-Cedrene	C15H24	204	0.203
32	21.66	β-Caryophyllene	C15H24	204	0.89
33	21.75	2,6-dimethyl-Naphthalene	C12H14	156	0.183
34	22.03	(E)-α-Bergamotene	C15H24	204	0.341
35	22.28	Cyclotetradecane	C14H28	196	0.257
36	22.44	Nerylacetone	C13H22O	194	0.17
37	22.53	α-Humulene	C15H24	204	0.117
38	22.66	2-methyl-Tetradecane	C15H32	212	0.528
39	22.79	(-)-Dehydroaromadendrane	C15H24	204	0.085
40	22.84	2,6-di-butyl-2,5-Cyclohexadiene-1,4-dione	C14H20O2	220	0.165
41	23.06	ν-Selinene	C15H24	204	0.186
42	23.32	4-methylbiphenyl	C13H12	168	0.362
43	23.38	未鉴定2			0.365
44	23.53	Pentadecane	C15H32	212	0.772
45	23.96	Ionole	C15H24O	220	0.215
46	24.09	Tributyl phosphate	C12H27O4P	266	0.391
47	24.12	3,5-Di-tert-butylphenol	C14H22O	206	0.261
48	24.54	3-methyl-Pentadecane	C16H34	226	0.166
49	24.8	Cyclopentadecane	C15H30	210	0.396
50	25.94	Hexadecane	C16H34	226	0.658
51	26.22	α-Cedrol	C15H26O	222	0.551
52	26.74	Benzophenone	C13H10O	182	0.185
53	27.04	NOR-Pristane	C18H38	254	0.402
54	27.19	Cyclohexadecane	C16H32	224	0.359
55	27.37	2-methyl-Hexadecane	C17H36	240	0.503
56	27.72	N-methyl-N-[4-[4-methoxy-1-hexahydropyridyl]-2-butynyl]-Acetamide	C13H22N2O2	238	0.495
57	28.03	1-Heptadecene	C17H34	238	0.437
58	28.2	Heptadecane	C17H36	240	0.637
59	28.32	Pristane	C19H40	268	0.626
60	29.17	2-Tetradecyloxyethanol	C16H34O2	258	0.699
61	30.09	Phenanthrene	C14H10	178	0.307
62	30.33	Octadecane	C18H38	254	0.303
63	30.52	Phytane	C20H42	282	0.474
64	31.3	6,10,14-trimethyl-2-Pentadecanone	C18H36O	268	0.771
65	31.63	2-methyl-Octadecane	C19H40	268	0.957
66	31.81	Isobutyl phathalate	C16H22O4	278	1.542
67	32.37	Nonadecane	C19H40	268	0.256
68	32.44	Tetradecyl cyanide	C15H29N	223	0.502
69	33.69	Butyl Phathalate	C16H22O4	278	2.517
70	34.32	Eicosanol	C20H42	282	0.25
71	35.99	1-Eicosanol	C20H42O	298	0.945
72	36.19	Heneicosane	C21H44	296	0.513
73	37.76	Hexadecanamide	C16H33NO	255	2.498
74	37.98	Docosane	C22H46	310	0.229
75	39.69	Tricosane	C23H48	324	0.435
76	40.85	oleoamide	C18H35NO	281	4.004
77	41.26	Octadecanamide	C18H37NO	283	0.645
78	41.85	2,2′-Methylenebis(4-methyl-6-tert-butylphenol)	C23H32O2	340	1.116
79	42.86	1-Docosanol	C22H46O	326	0.712
80	42.92	Pentacosane	C25H52	352	0.679
81	43.44	(z)-14-Tricosenyl formate	C24H45O2	366	0.174
82	43.72	Octoil	C24H38O4	390	0.796
83	45.93	Heptacosane	C27H56	380	2.502
84	47.36	Octacosane	C28H58	394	0.586
85	47.77	Squalene	C30H50	410	0.479
86	47.92	1-Hexacosanal	C26H52O	380	0.652
87	48.75	Nonacosane	C29H60	408	2.899
88	50.06	P-octyl-Docosane	C30H62	422	0.425
89	51.37	Hentriacontane	C31H64	436	3.953
90	51.78	Lanol	C27H46O	386	0.935
91	53.2	3α-5,β-Ergost-22-en-3-ol	C28H48O	400	1.107
92	53.59	Stigmasterol	C29H48O	412	0.611
93	53.9	9-butyl-Docosane	C26H54	366	2.127
94	54.4	ν-Sitosterol	C29H50O	414	3.08
95	55.72	no identified	no identified	438	12.598
96	56.48	Stigmast-4-en-3-one	C29H48O	412	1.437
97	57.56	3-hydroxy-(3,β)-Olean-12-en-1-one	C30H48O2	440	3.607
98	57.96	Friedelan-3-one	C30H50O	426	1.826
					81.976

## Sheet: Rhamnella martinii
Rhamnella martinii
Peak number	Retetion time	Compound name	Fomular	Relative molular weight(D)	relative content,%
1	7.76	α-Pinene	C10H16	136	6.573
2	8.08	Diisoamylene	C10H20	140	0.546
3	9.69	Decane	C10H22	142	0.427
4	10.46	P-Cymene	C10H14	134	0.356
5	10.58	Limonene	C10H16	136	0.498
6	10.69	1,8-Cinede	C10H18O	154	0.478
7	11.43	2,4,6-trimethyl-Decane	C13H28	184	0.492
8	12.7	Undecane	C11H24	156	0.351
9	12.85	Nonanal	C9H18O	142	0.535
10	14.03	Camphor	C10H16O	152	0.121
11	14.5	Cyclohexyldimethoxy methyl-Silane	C9H20O2Si	188	0.299
12	14.58	Isoborneol	C10H18O	154	0.347
13	14.77	L-Borneol	C10H16O	154	0.077
14	15.22	Nahthalene	C10H8	128	0.419
15	15.55	Methyl salicylate	C8H8O3	152	0.542
16	15.62	Dodecane	C12H26	170	2.113
17	16.02	2,6-dimethyl-Undecane	C13H28	184	0.125
18	16.24	no identified			0.11
19	16.43	Benzothiazole	C7H5NS	135	0.108
20	16.94	Carvone	C10H14O	150	0.117
21	17.41	2,10-dimethyl-Undecane	C13H28	184	0.323
22	18.21	Safrole	C10H10O2	162	0.33
23	18.27	2-Undecanone	C11H22O	170	0.196
24	18.35	1-Methyl-Naphthalene	C11H10	142	0.633
25	18.42	Tridecane	C13H28	184	1.012
26	18.81	2-Methyl-Naphthalene	C11H14	142	0.286
27	19.12	3,6-dimethyl-Decane	C12H26	170	0.189
28	19.78	Nicotine	C10H14N2	162	0.238
29	19.84	α-Longipinene	C15H24	204	0.181
30	20.62	1,1′-Biphenyl	C12H10	142	0.391
31	21.06	Tetradecane	C14H30	198	0.822
32	21.32	Junipene	C15H24	204	1.114
33	21.66	β-Caryophyllene	C15H24	204	0.378	62.8945
34	22.28	Cyclotetradecane	C14H28	196	0.299
35	22.44	Nerylacetone	C13H22O	194	0.283
36	22.66	2-methyl-Tetradecane	C15H32	212	0.886
37	23.06	ν-Selinene	C15H24	204	0.371
38	23.38	未鉴定2			0.248
39	23.57	Pentadecane	C15H32	212	1.082
40	23.97	Ionole	C15H24O	220	0.489
41	24.8	Cyclopentadecane	C15H30	210	0.391
42	25.94	Hexadecane	C16H34	226	1.343
43	26.22	α-Cedrol	C15H26O	222	0.608
44	26.74	Benzophenone	C13H10O	182	0.437
45	27.04	NOR-Pristane	C18H38	254	0.702
46	27.2	Cyclohexadecane	C16H32	224	0.566
47	27.37	2-methyl-Hexadecane	C17H36	240	1.295
48	27.87	1,2,3-trimethyl-4-Propenyl-Naphthalene	C16H18	210	0.516
49	28.03	1-Heptadecene	C17H34	238	0.46
50	28.19	Heptadecane	C17H36	240	1.365
51	28.32	Pristane	C19H40	268	1.295
52	28.52	1,1-Bis(P-tolyl)ethane	C16H18	210	0.344
53	29.17	2-Tetradecyloxyethanol	C16H34O2	258	0.745
54	29.55	2-methyl-Heptadecane	C18H38	254	0.235
55	29.72	3-methyl-Heptadecane	C18H38	254	0.263
56	30.33	Octadecane	C18H38	254	1.235
57	30.53	Phytane	C20H42	282	1.54
58	31.29	6,10,14-trimethyl-2-Pentadecanone	C18H36O	268	1.034
59	31.63	2-methyl-Octadecane	C19H40	268	1.502
60	31.81	Isobutyl phathalate	C16H22O4	278	2.781
61	32.37	Nonadecane	C19H40	268	0.723
62	32.9	Methyl palmitate	C17H34O2	270	0.377
63	33.69	Butyl Phathalate	C16H22O4	278	2.649
64	34.32	Eicosanol	C20H42	282	0.547
65	35.51	2-methyl-Eicosane	C21H44	296	0.533
66	35.98	1-Eicosanol	C20H42O	298	0.396
67	36.11	Methyl linoleate	C19H34O2	294	0.842
68	36.19	Heneicosane	C21H44	296	0.702
69	36.23	Methyl oleate	C19H36O2	296	0.405
70	37.98	Docosane	C22H46	310	0.742
71	39.69	Tricosane	C23H48	324	0.948
72	40.85	oleoamide	C18H35NO	281	0.498
73	41.34	Tetracosane	C24H50	338	0.51
74	41.83	2,2′-Methylenebis(4-methyl-6-tert-buthylphenol)	C23H32O2	340	1.212
75	42.86	1-Docosanol	C22H46O	326	0.724
76	42.92	Pentacosane	C25H52	352	0.777
77	43.72	Octoil	C24H38O4	390	3.586
78	44.45	Hexacosane	C26H54	366	0.407
79	45.93	Heptacosane	C27H56	380	1.52
80	47.17	(z)-13-Docoaenamide	C22H43NO	337	2.266
81	47.36	Octacosane	C28H58	394	0.361
82	47.77	Squalene	C30H50	410	0.644
83	47.92	1-Hexacosanal	C26H52O	380	0.391
84	48.75	Nonacosane	C29H60	408	3.035
85	51.37	Hentriacontane	C31H64	436	2.032
86	51.78	Lanol	C27H46O	386	0.548
87	51.94	Vitamin E	C29H50O2	430	0.372
88	53.2	3α-5,β-Ergost-22-en-3-ol	C28H48O	400	2.124
89	53.59	Stigmasterol	C29H48O	412	0.876
90	54.25	A′-Neogammacer-22(29)-ene	C30H40	410	0.701
91	54.4	ν-Sitosterol	C29H50O	414	4.23
92	55.19	Lup-20(29)-en-3-one	C30H48O	424	1.434
93	55.84	Arundoin	C31H52O	440	1.311
94	56.48	Stigmast-4-en-3-one	C29H48O	412	1.522
95	57.96	Friedelan-3-one	C30H50O	426	1.462
					84.449

## Sheet: Diospyros kaki var. silvestris
Diospyros kaki var. silvestris
Peak number	Retetion time	Compound name	Fomular	Relative molular weight(D)	relative content,%
1	8.09	Diisoamylene	C10H20	140	0.09
2	10.69	1,8-Cinede	C10H18O	154	0.516
3	11.43	2,4,6-trimethyl-Decane	C13H28	184	0.398
4	12.85	Nonanal	C9H18O	142	0.549
5	14.04	Camphor	C10H16O	152	0.379
6	14.5	Cyclohexyldimethoxy methyl-Silane	C9H20O2Si	188	0.258
7	14.58	isoborneol	C10H18O	154	0.157
8	14.78	L-Borneol	C10H16O	154	0.783
9	15.22	Nahthalene	C10H8	128	0.241
10	15.5	α-Terpineol	C10H18O	154	0.27
11	15.63	Dodecane	C12H26	170	0.927
12	15.81	Decanal	C10H20O	156	0.126
13	15.95	Berbenone	C10H14O	150	0.147
14	16.02	2,6-dimethyl-Undecane	C13H28	184	0.114
15	16.25	no identified			0.12
16	17.28	Caprolactam	C6H11NO	113	0.319
17	17.41	2,10-dimethyl-Undecane	C13H28	184	0.416
18	18.08	Bornylacetate	C12H20O2	196	0.994
19	18.21	Safrole	C10H10O2	162	12.099
20	18.42	Tridecane	C13H28	184	0.879
21	19.12	3,6-dimethyl-Decane	C12H26	170	0.138
22	20.62	1,1′-Biphenyl	C12H10	142	0.401
23	21.06	Tetradecane	C14H30	198	0.31
24	21.32	Junipene	C15H24	204	2.511
25	21.66	β-Caryophyllene	C15H24	204	0.311
26	22.66	2-methyl-Tetradecane	C15H32	212	0.572
27	23.38	未鉴定2			0.52
28	23.57	未鉴定3			0.707
29	23.85	(+)-Cuparene	C15H22	202	0.311
30	24.12	3,5-Di-tert-butylphenol	C14H22O	206	0.315
31	24.8	Cyclopentadecane	C15H30	210	0.201
32	25.46	Lauric acid	C12H24O2	200	0.378
33	25.94	Hexadecane	C16H34	226	0.376
34	26.77	2-hydroxy-3-methyl-1,4-Naphthalenedione	C11H8O3	188	2.591
35	27.37	2-methyl-Hexadecane	C17H36	240	0.587
36	28.03	1-Heptadecene	C17H34	238	0.242
37	28.19	Heptadecane	C17H36	240	0.352
38	29.17	2-Tetradecyloxyethanol	C16H34O2	258	0.32
39	30.33	Octadecane	C18H38	254	0.445
40	30.52	Phytane	C20H42	282	0.383
41	31.3	6,10,14-trimethyl-2-Pentadecanone	C18H36O	268	0.526
42	31.63	2-methyl-Octadecane	C19H40	268	0.591
43	31.81	Isobutyl phathalate	C16H22O4	278	1.172
44	33.69	Butyl Phathalate	C16H22O4	278	1.75
45	33.98	Palmitic acid	C16H32O2	256	1.105
46	34.32	Eicosanol	C20H42	282	0.221
47	35.51	2-methyl-Eicosane	C21H44	296	0.247
48	35.98	1-Eicosanol	C20H42O	298	0.22
49	36.21	Methyl oleate	C19H36O2	296	0.334
50	37.98	Docosane	C22H46	310	0.159
51	39.69	Tricosane	C23H48	324	0.301
52	40.85	oleoamide	C18H35NO	281	0.799
53	41.34	Tetracosane	C24H50	338	0.129
54	41.84	2,2′-Methylenebis(4-methyl-6-tert-buthylphenol)	C23H32O2	340	0.206
55	42.86	1-Docosanol	C22H46O	326	0.693
56	42.92	Pentacosane	C25H52	352	0.372
57	43.72	Octoil	C24H38O4	390	0.437
58	44.45	Hexacosane	C26H54	366	0.205
59	45.93	Heptacosane	C27H56	380	1.297
60	47.17	(z)-13-Docoaenamide	C22H43NO	337	0.556
61	47.36	Octacosane	C28H58	394	0.293
62	47.77	Squalene	C30H50	410	0.436
63	48.75	Nonacosane	C29H60	408	2.557
64	50.91	γ-Tocopherol	C28H48O2	416	0.958
65	51.37	Hentriacontane	C31H64	436	2.576
66	51.78	Lanol	C27H46O	386	0.373
67	51.94	Vitamin E	C29H50O2	430	1.283
68	53.2	3α-5,β-Ergost-22-en-3-ol	C28H48O	400	2.296
69	53.59	Stigmasterol	C29H48O	412	1.385
70	54.4	ν-Sitosterol	C29H50O	414	4.453
71	54.93	Viminalol	C30H50O	426	2.001
72	55.19	Lup-20(29)-en-3-one	C30H48O	424	5.072
73	55.64	β-Amyrin	C30H50O	426	8.119
74	56.48	Stigmast-4-en-3-one	C29H48O	412	1.318
75	57.96	Friedelan-3-one	C30H50O	426	1.668
					77.861
