# Supplementary material for: Effects of root exudates of woody species on the soil anti-erodibility in the rhizosphere in a karst region, China
Source: PeerJ. 2017 Mar 1;5:e3029. doi: 10.7717/peerj.3029 (PMC5335692; doi:10.7717/peerj.3029)
Supplement: Supplemental Information 5 [file peerj-05-3029-s005.xlsx]

## Sheet: Table 5
No.	Tree species	position of soils	2-0.25	<0.05	<0.02	<0.002	0.05-0.02mm	0.02-0.002mm	0.25-0.05mm	2-0.05mm	0.05-0.002mm
			%	%	%	%	%	%	%	%	%
1	Ligustrum lucidum	Rhizospere	71.2488	25.522	21.2683	4.25366	4.25366	17.0146	3.22927	74.478	21.2683
		Bulk	70.4075	26.8318	21.3084	4.26	5.52336	17.0484	2.76075	73.1682	22.5718
2	Ilex chinensis	Rhizospere	60.4305	34.7483	25.1656	3.77483	9.58278	21.3907	4.82119	65.2517	30.9735
		Bulk	56.5187	39.8657	25.1194	5.18657	14.7463	19.9328	3.61567	60.1343	34.6791
3	Cinnamomum glanduliferum	Rhizospere	63.6148	34.0984	21.3115	4.2623	12.7869	17.0492	2.28689	65.9016	29.8361
		Bulk	51.0417	45.8333	37.5	8.33	8.33333	29.17	3.125	54.1667	37.5033
4	Machilus microcarpa	Rhizospere	72.0197	21.4344	17.1475	8.57377	4.28689	8.57377	6.5459	78.5656	12.8607
		Bulk	68.65	23.72	15	7.98	8.72	7.02	7.63	76.28	15.74
5	Lithocarpus glaber (Thunb.) Nakai	Rhizospere	65.3563	29.6593	12.7111	8.47407	16.9481	4.23704	4.98444	70.3407	21.1852
		Bulk	76.347	17.1566	8.57831	4.28916	8.57831	4.28916	6.49639	82.8434	12.8675
6	Cyclobalanopsis glauca	Rhizospere	77.4112	16.8186	12.614	3.78419	4.20465	8.82977	5.77023	83.1814	13.0344
		Bulk	73.2352	21.2998	17.0398	4.25996	4.25996	12.7799	5.46499	78.7002	17.0398
7	Lithocarpus confinis Huang	Rhizospere	79.7861	16.8636	12.6477	4.21591	4.21591	8.43182	3.35028	83.1364	12.6477
		Bulk	75.52	16.9143	12.6857	4.22857	4.22857	8.45714	7.56571	83.0857	12.6857
8	Diospyros cathayensis	Rhizospere	74.3558	21.1538	8.46154	4.23077	12.6923	4.23077	4.49038	78.8462	16.9231
		Bulk	75.76	20.57	9.21	5.86	11.36	3.35	3.67	79.43	14.71
9	Cyclobalanopsis gracilis	Rhizospere
		Bulk
10	Itea yunnanensis	Rhizospere	54.9459	41.3904	17.4275	3.598	23.9629	13.8295	3.66369	58.6096	37.7924
		Bulk	55.7892	41.8392	18.8276	4.76848	23.0116	14.0592	2.37162	58.1608	37.0707
11	Ilex corallina	Rhizospere	64.5968	25.82	17.748	4.32051	8.072	13.4275	9.58319	74.18	21.4995
		Bulk	61.492	33.4399	17.1191	2.00647	16.3209	15.1126	5.06809	66.5601	31.4335
12	Lindera communis	Rhizospere	64.8884	27.5411	16.1411	3.71158	11.4	12.4295	7.5705	72.4589	23.8295
		Bulk	70.0239	25.6901	17.802	5.34492	7.88807	12.4571	4.28602	74.3099	20.3452
13	Mallotus philippensis	Rhizospere	65.3712	25.0317	18.3854	2.20278	6.64626	16.1826	9.59711	74.9683	22.8289
		Bulk	61.7832	33.5182	24.3273	2.6095	9.19091	21.7178	4.69861	66.4818	30.9087
14	tea chinensis Hook.et Arn.var.oblonga	Rhizospere	70.9188	23.549	11.8925	3.73765	11.6565	8.15488	5.53219	76.451	19.8113
		Bulk	69.358	26.7104	11.5087	3.95074	15.2017	7.55793	3.93163	73.2896	22.7597
15	Ilex memecylifolia	Rhizospere	74.7864	15.8319	13.8689	9.81491	1.96298	4.05398	9.38171	84.1681	6.01697
		Bulk	66.9438	22.3711	8.85	2.90698	13.5211	5.94302	10.6851	77.6289	19.4641
16	Elaeagnus pungens	Rhizospere	76.4708	15.1455	8.2303	3.43636	6.91515	4.79394	8.38379	84.8545	11.7091
		Bulk	76.619	16.022	6.98832	3.05	9.03368	3.93832	7.359	83.978	12.972
17	Zanthoxylum planispinum Sieb.et Zucc.	Rhizospere	70.3974	21.6439	14.6086	4.6418	7.03529	9.96678	7.9587	78.3561	17.0021
		Bulk	65.9522	27.2321	11.2229	5.48539	16.0092	5.73754	6.8157	72.7679	21.7467
18	Pyracantha atalantioides	Rhizospere	75.9858	16.644	7.15141	4.93788	9.49264	2.21353	7.37012	83.356	11.7062
		Bulk	75.7133	17.9188	8.18777	3.42943	9.73102	4.75834	6.36788	82.0812	14.4894
19	Nothopanax davidii	Rhizospere	62.5682	30.4431	15.1375	4.331	15.3057	10.8065	6.98868	69.5569	26.1121
		Bulk	57.9784	33.2072	11.7008	7.0864	21.5064	4.6144	8.81437	66.7928	26.1208
20	Clerodendrum mandarinorum	Rhizospere	54.4822	18.6782	5.0382	2.45766	13.64	2.58054	26.8396	81.3218	16.2205
		Bulk
21	Tetradium glabrifolium	Rhizospere	60.292	35.9084	24.9508	12.3124	10.9576	12.6384	3.7996	64.0916	23.596
		Bulk	59.3643	38.4307	30.6622	11.2489	7.76848	19.4134	2.20502	61.5693	27.1818
22	Tetradium glabrifolium	Rhizospere	54.9472	42.607	36.1138	4.88475	6.49325	31.229	2.44582	57.393	37.7223
		Bulk	51.4068	46.2762	34.6932	3.46932	11.5831	31.2238	2.31698	53.7238	42.8069
23	Quercus aliena	Rhizospere	60.5001	16.0903	25.1412	5.82437	-9.05082	19.3168	23.4096	83.9097	10.266
		Bulk	48.528	40.7092	13.5835	4.74803	27.1257	8.83547	10.7628	59.2908	35.9612
24	Vitex canescens	Rhizospere	40.6731	46.8863	24.1272	5.43068	22.7591	18.6965	12.4406	53.1137	41.4556
		Bulk	30.8794	50.6151	23.4383	5.6629	27.1768	17.7754	18.5056	49.3849	44.9522
25	Carpinus pubescens	Rhizospere	28.586	45.2604	27.0776	5.01745	18.1828	22.0602	26.1536	54.7396	40.243
		Bulk	44.4274	44.5644	27.0792	5.73149	17.4852	21.3477	11.0082	55.4356	38.833
26	Platycarya longipes	Rhizospere	32.7893	39.041	20.6447	5.55977	18.3963	15.085	28.1696	60.959	33.4813
		Bulk	32.4604	41.7361	18.6314	5.49915	23.1046	13.1323	25.8036	58.2639	36.2369
27	Cladrastis platycarpa	Rhizospere	34.1611	52.9333	28.4444	6.57778	24.4889	21.8667	12.9056	47.0667	46.3556
		Bulk	29.7489	47.4612	24.9066	5.76656	22.5545	19.1401	22.7899	52.5388	41.6946
28	Albizia kalkora (Roxb.)Prain	Rhizospere	30.3824	39.7715	19.9074	4.24526	19.8641	15.6621	29.8461	60.2285	35.5262
		Bulk	16.9379	33.9165	22.0083	3.70926	11.9083	18.299	49.1455	66.0835	30.2073
29	Celtis sinensis	Rhizospere	31.2755	25.8843	10.9724	5.22108	14.9119	5.75135	42.8402	74.1157	20.6632
		Bulk	29.1187	20.5325	10.6495	5.64746	9.88305	5.00203	50.3488	79.4675	14.8851
30	Broussonetia papyifera	Rhizospere	44.811	18.9097	8.64325	5.72159	10.2664	2.92166	36.2793	81.0903	13.1881
		Bulk	23.6562	24.5051	10.5486	5.68	13.9566	4.86857	51.8387	75.4949	18.8251
31	Diospyros kaki var. silvestris	Rhizospere	28.7852	31.4706	15.1238	5.99246	16.3468	9.13137	39.7442	68.5294	25.4781
		Bulk	24.8073	33.2002	15.7844	6.3219	17.4158	9.46245	41.9925	66.7998	26.8783
32	Catalpa fargesii f. duclouxii	Rhizospere	31.1559	30.8086	15.8946	5.35269	14.914	10.5419	38.0355	69.1914	25.4559
		Bulk	28.0945	33.5445	15.0541	5.27712	18.4904	9.77698	38.361	66.4555	28.2673
33	Liquidambar formosana	Rhizospere	38.0622	25.2003	11.8204	4.92515	13.38	6.89521	36.7375	74.7997	20.2752
		Bulk	26.4541	30.5541	15.7043	5.49242	14.8499	10.2118	42.9917	69.4459	25.0617
34	Swida wilsoniana	Rhizospere	33.4496	22.1511	11.3199	5.21203	10.8312	6.10784	44.3993	77.8489	16.9391
		Bulk	26.9495	28.0344	12.3873	6.23439	15.6471	6.1529	45.0161	71.9656	21.8
35	Armeniaca mume	Rhizospere	39.9196	20.7476	9.30771	4.51034	11.4399	4.79737	39.3328	79.2524	16.2372
		Bulk	23.4769	26.0356	12.6097	5.95798	13.4259	6.65172	50.4876	73.9644	20.0776
36	Cudrania tricuspidata	Rhizospere	28.0306	25.841	10.586	5.27285	15.255	5.3131	46.1284	74.159	20.5682
		Bulk	32.4559	24.19	9.59128	4.02346	14.5987	5.56782	43.3541	75.81	20.1665
37	Rhamnella martinii	Rhizospere	72.4414	23.7956	13.914	6.02645	9.8816	7.88756	3.76295	76.2044	17.7692
		Bulk	70.8979	23.8504	14.5826	4.74373	9.26785	9.83885	5.25164	76.1496	19.1067
38	Rhus chinensis	Rhizospere	70.1907	20.6478	15.5395	1.67415	5.10829	13.8654	9.16146	79.3522	18.9737
		Bulk	65.0129	26.9851	16.1738	2.03253	10.8113	14.1412	8.00199	73.0149	24.9526
39	Litsea cubeba	Rhizospere	70.1004	20.3628	12.3966	1.3632	7.9662	11.0334	9.53677	79.6372	18.9996
		Bulk	70.3463	21.6431	13.394	1.4457	8.24902	11.9483	8.01065	78.3569	20.1973
40	Viburnum chinshanense	Rhizospere	68.0261	23.668	15.0027	1.25022	8.66533	13.7524	8.3059	76.332	22.4178
		Bulk	68.5949	28.9387	14.8647	1.35819	14.074	13.5065	2.4664	71.0613	27.5805
41	Ligustrum sinense	Rhizospere	62.7578	34.1673	29.9535	3.64537	4.21379	26.3082	3.07483	65.8327	30.522
		Bulk	60.6645	36.8422	28.3546	1.46204	8.48753	26.8926	2.49334	63.1578	35.3801
42	Evodia trichotoma (Lour.) Pierre var. pubescens Huang	Rhizospere	62.7824	30.8034	19.0214	4.96024	11.7819	14.0612	6.41427	69.1966	25.8431
		Bulk	55.5303	38.7591	19.4905	4.35096	19.2686	15.1396	5.71062	61.2409	34.4081
